# Supplementary material for: Tonic and early interferons defend against respiratory viruses in primary human lung organoid-derived air-liquid interface cultures
Source: J Virol. 2026 May 20;100(6):e02104-25. doi: 10.1128/jvi.02104-25 (PMC13288630; doi:10.1128/jvi.02104-25)
Supplement: Data Set S1 — Bulk RNAseq raw UMI counts. [file jvi.02104-25-s0001.xlsx]

## Sheet: RNA-seq raw UMI counts exonic
Dataset S1: Bulk RNAseq across three individual inserts to the healthy lung atlas from HBE and HSE; Raw UMI counts
Gene	HBE_Biorep1	HBE_Biorep2	HBE_Biorep3	HSE_Biorep1	HSE_Biorep2	HSE_Biorep3
ENSG00000000003.15_TSPAN6	566	383	369	285	301	255
ENSG00000000419.14_DPM1	177	131	94	98	88	107
ENSG00000000457.14_SCYL3	5	4	6	4	4	2
ENSG00000000460.17_C1orf112	1	2	3	1	1	0
ENSG00000000971.17_CFH	102	78	95	40	32	50
ENSG00000001036.14_FUCA2	71	65	54	56	57	41
ENSG00000001084.13_GCLC	20	21	13	17	17	21
ENSG00000001167.15_NFYA	11	9	3	4	4	5
ENSG00000001460.18_STPG1	60	38	33	23	39	28
ENSG00000001461.17_NIPAL3	82	48	47	20	21	19
ENSG00000001497.18_LAS1L	66	48	42	35	29	23
ENSG00000001561.7_ENPP4	37	36	40	46	36	40
ENSG00000001617.12_SEMA3F	7	4	3	2	1	4
ENSG00000001626.18_CFTR	6	2	5	0	1	2
ENSG00000001629.10_ANKIB1	9	5	15	14	6	6
ENSG00000001630.18_CYP51A1	35	22	25	11	8	8
ENSG00000001631.17_KRIT1	6	5	4	2	3	2
ENSG00000002016.18_RAD52	1	4	1	4	1	1
ENSG00000002079.14_MYH16	0	1	0	0	0	0
ENSG00000002330.14_BAD	189	177	159	169	180	184
ENSG00000002549.13_LAP3	155	121	98	87	83	89
ENSG00000002586.20_CD99	154	134	121	258	239	242
ENSG00000002587.10_HS3ST1	116	104	56	36	51	39
ENSG00000002726.21_AOC1	0	1	0	0	1	0
ENSG00000002745.13_WNT16	3	0	1	1	3	1
ENSG00000002746.15_HECW1	0	0	1	0	0	0
ENSG00000002822.16_MAD1L1	8	3	7	3	1	3
ENSG00000002834.18_LASP1	37	40	19	24	18	20
ENSG00000002919.15_SNX11	29	13	9	15	14	16
ENSG00000002933.9_TMEM176A	23	20	22	0	1	0
ENSG00000003056.8_M6PR	15	19	12	8	10	10
ENSG00000003096.15_KLHL13	26	16	15	11	18	12
ENSG00000003137.9_CYP26B1	0	0	0	0	0	0
ENSG00000003147.19_ICA1	17	16	16	7	9	8
ENSG00000003249.15_DBNDD1	8	8	5	15	4	5
ENSG00000003393.16_ALS2	13	5	8	2	7	6
ENSG00000003400.16_CASP10	12	12	7	3	10	5
ENSG00000003402.21_CFLAR	56	48	48	44	66	37
ENSG00000003436.16_TFPI	27	23	18	30	14	24
ENSG00000003509.16_NDUFAF7	9	4	9	2	6	5
ENSG00000003756.17_RBM5	20	17	13	9	5	8
ENSG00000003987.14_MTMR7	0	0	0	0	0	0
ENSG00000003989.18_SLC7A2	20	19	10	8	11	6
ENSG00000004059.11_ARF5	29	23	32	26	30	33
ENSG00000004139.14_SARM1	1	0	0	0	0	1
ENSG00000004142.12_POLDIP2	91	82	56	50	44	45
ENSG00000004399.13_PLXND1	3	0	1	1	0	1
ENSG00000004455.18_AK2	190	168	160	152	133	134
ENSG00000004468.13_CD38	46	29	22	41	22	22
ENSG00000004478.8_FKBP4	89	87	65	45	50	48
ENSG00000004487.18_KDM1A	23	15	14	9	6	14
ENSG00000004534.15_RBM6	23	14	14	14	8	9
ENSG00000004660.15_CAMKK1	4	1	1	4	0	0
ENSG00000004700.16_RECQL	3	5	2	1	2	3
ENSG00000004766.17_VPS50	17	9	11	2	6	8
ENSG00000004776.13_HSPB6	0	0	0	0	0	0
ENSG00000004777.19_ARHGAP33	1	1	0	0	2	0
ENSG00000004779.10_NDUFAB1	519	426	374	455	481	405
ENSG00000004799.8_PDK4	15	10	13	6	8	10
ENSG00000004809.14_SLC22A16	39	25	14	8	10	11
ENSG00000004838.14_ZMYND10	515	452	358	364	407	365
ENSG00000004848.8_ARX	7	4	6	6	8	10
ENSG00000004864.14_SLC25A13	10	15	12	5	4	7
ENSG00000004866.22_ST7	24	18	18	15	18	14
ENSG00000004897.12_CDC27	27	19	15	9	12	9
ENSG00000004939.16_SLC4A1	0	0	0	0	0	0
ENSG00000004961.15_HCCS	75	66	51	45	34	37
ENSG00000004975.12_DVL2	35	20	22	11	13	16
ENSG00000005001.10_PRSS22	45	49	33	19	23	26
ENSG00000005007.13_UPF1	25	24	22	14	16	23
ENSG00000005020.13_SKAP2	67	48	46	19	13	9
ENSG00000005022.6_SLC25A5	877	678	567	448	477	432
ENSG00000005059.16_MCUB	31	33	18	22	24	30
ENSG00000005073.6_HOXA11	0	0	0	0	0	0
ENSG00000005075.16_POLR2J	242	195	169	181	170	189
ENSG00000005100.13_DHX33	6	6	1	4	6	7
ENSG00000005108.17_THSD7A	0	0	0	2	0	2
ENSG00000005156.12_LIG3	5	8	14	9	7	4
ENSG00000005175.10_RPAP3	45	27	33	17	32	18
ENSG00000005187.12_ACSM3	0	1	1	0	2	0
ENSG00000005189.20_REXO5	9	8	6	4	6	4
ENSG00000005194.15_CIAPIN1	51	33	40	22	35	30
ENSG00000005206.17_SPPL2B	39	34	35	19	33	17
ENSG00000005238.20_FAM214B	8	10	8	6	4	9
ENSG00000005243.10_COPZ2	7	10	8	3	4	6
ENSG00000005249.13_PRKAR2B	5	3	8	2	4	3
ENSG00000005302.19_MSL3	35	28	14	20	24	26
ENSG00000005339.15_CREBBP	11	5	6	2	6	4
ENSG00000005379.17_TSPOAP1	5	4	4	2	1	5
ENSG00000005381.9_MPO	0	0	0	0	0	0
ENSG00000005421.9_PON1	0	0	1	0	0	0
ENSG00000005436.14_GCFC2	19	12	6	15	11	8
ENSG00000005448.17_WDR54	275	233	176	256	276	223
ENSG00000005469.12_CROT	47	33	22	8	17	26
ENSG00000005471.19_ABCB4	0	0	0	0	0	0
ENSG00000005483.23_KMT2E	46	44	40	29	32	33
ENSG00000005486.17_RHBDD2	256	182	162	116	110	115
ENSG00000005513.10_SOX8	0	0	0	0	0	1
ENSG00000005700.15_IBTK	18	9	9	5	8	10
ENSG00000005801.18_ZNF195	21	16	12	8	13	7
ENSG00000005810.20_MYCBP2	16	6	3	8	5	2
ENSG00000005812.11_FBXL3	21	17	16	8	12	9
ENSG00000005844.19_ITGAL	0	0	0	1	0	0
ENSG00000005882.12_PDK2	10	9	6	4	4	2
ENSG00000005884.18_ITGA3	42	43	36	24	12	21
ENSG00000005889.16_ZFX	37	30	34	15	8	14
ENSG00000005893.16_LAMP2	186	140	103	78	72	81
ENSG00000005961.19_ITGA2B	1	0	0	0	0	0
ENSG00000005981.13_ASB4	1	3	0	2	1	0
ENSG00000006007.12_GDE1	86	80	54	56	61	38
ENSG00000006015.18_REX1BD	67	61	52	65	53	61
ENSG00000006016.12_CRLF1	2	2	4	7	0	3
ENSG00000006025.12_OSBPL7	9	2	1	3	1	1
ENSG00000006042.12_TMEM98	155	117	107	147	126	132
ENSG00000006047.13_YBX2	1	0	0	0	1	0
ENSG00000006062.18_MAP3K14	2	1	3	1	3	2
ENSG00000006071.16_ABCC8	0	1	0	1	0	0
ENSG00000006118.15_TMEM132A	14	19	10	8	6	9
ENSG00000006125.18_AP2B1	81	63	59	22	30	24
ENSG00000006194.10_ZNF263	2	4	3	0	1	3
ENSG00000006210.7_CX3CL1	51	31	21	15	19	15
ENSG00000006282.21_SPATA20	20	17	7	8	16	10
ENSG00000006283.18_CACNA1G	1	0	0	0	0	0
ENSG00000006327.14_TNFRSF12A	276	184	216	349	237	481
ENSG00000006377.11_DLX6	0	0	0	0	0	0
ENSG00000006432.16_MAP3K9	8	3	3	3	0	3
ENSG00000006451.8_RALA	103	88	83	49	68	71
ENSG00000006453.14_BAIAP2L1	81	50	44	25	29	17
ENSG00000006459.11_KDM7A	4	6	4	2	1	6
ENSG00000006468.14_ETV1	0	1	1	0	0	0
ENSG00000006530.18_AGK	23	12	11	15	4	6
ENSG00000006534.17_ALDH3B1	595	466	370	268	268	161
ENSG00000006555.11_TTC22	36	23	30	8	9	12
ENSG00000006576.17_PHTF2	4	6	4	8	5	3
ENSG00000006606.9_CCL26	2	3	1	1	1	1
ENSG00000006607.14_FARP2	13	10	7	2	1	0
ENSG00000006611.17_USH1C	6	2	3	1	2	2
ENSG00000006625.18_GGCT	90	72	52	44	42	49
ENSG00000006634.8_DBF4	15	11	8	3	5	9
ENSG00000006638.13_TBXA2R	0	0	0	0	0	0
ENSG00000006652.15_IFRD1	14	4	7	9	13	8
ENSG00000006659.13_LGALS14	0	0	0	0	0	0
ENSG00000006695.12_COX10	24	17	20	11	8	9
ENSG00000006704.11_GTF2IRD1	21	6	11	6	2	9
ENSG00000006712.15_PAF1	72	50	44	25	32	19
ENSG00000006715.16_VPS41	34	21	21	13	15	13
ENSG00000006740.18_ARHGAP44	1	2	0	4	1	1
ENSG00000006744.19_ELAC2	65	53	38	29	22	22
ENSG00000006747.15_SCIN	9	7	2	3	8	4
ENSG00000006756.16_ARSD	23	20	19	14	8	14
ENSG00000006757.12_PNPLA4	227	160	131	74	70	48
ENSG00000006831.10_ADIPOR2	15	15	7	11	8	9
ENSG00000006837.12_CDKL3	7	6	4	4	8	7
ENSG00000007001.13_UPP2	2	0	0	0	0	1
ENSG00000007038.11_PRSS21	0	0	0	0	0	0
ENSG00000007047.16_MARK4	4	0	2	1	2	5
ENSG00000007062.12_PROM1	111	99	69	36	48	27
ENSG00000007080.11_CCDC124	120	86	66	65	56	60
ENSG00000007168.14_PAFAH1B1	97	84	64	38	42	48
ENSG00000007171.19_NOS2	1	2	0	0	1	0
ENSG00000007174.18_DNAH9	102	86	64	62	58	42
ENSG00000007202.15_KIAA0100	19	16	12	10	10	15
ENSG00000007216.16_SLC13A2	2	4	3	0	1	0
ENSG00000007237.19_GAS7	5	5	7	0	4	5
ENSG00000007255.10_TRAPPC6A	57	57	56	61	75	73
ENSG00000007264.15_MATK	0	0	0	0	0	0
ENSG00000007306.15_CEACAM7	0	1	1	0	1	1
ENSG00000007312.14_CD79B	0	0	0	0	0	0
ENSG00000007341.19_ST7L	9	8	5	8	4	6
ENSG00000007350.17_TKTL1	0	0	0	0	0	0
ENSG00000007372.25_PAX6	2	0	0	0	0	1
ENSG00000007376.8_RPUSD1	24	7	19	10	11	19
ENSG00000007384.15_RHBDF1	12	10	8	4	2	3
ENSG00000007392.17_LUC7L	22	18	15	16	10	8
ENSG00000007402.12_CACNA2D2	0	0	0	0	0	0
ENSG00000007516.14_BAIAP3	19	8	5	5	3	7
ENSG00000007520.4_TSR3	23	19	16	15	6	11
ENSG00000007541.17_PIGQ	53	42	27	17	23	18
ENSG00000007545.16_CRAMP1	3	1	1	0	0	0
ENSG00000007866.22_TEAD3	22	7	7	3	3	4
ENSG00000007923.17_DNAJC11	3	4	4	2	2	3
ENSG00000007933.13_FMO3	3	0	1	2	3	4
ENSG00000007944.15_MYLIP	14	10	8	10	4	6
ENSG00000007952.18_NOX1	9	5	3	1	4	1
ENSG00000007968.7_E2F2	1	0	0	1	1	1
ENSG00000008018.9_PSMB1	717	604	542	547	499	582
ENSG00000008083.14_JARID2	10	14	7	3	1	3
ENSG00000008086.13_CDKL5	0	3	2	1	2	1
ENSG00000008118.10_CAMK1G	0	0	0	0	0	0
ENSG00000008128.23_CDK11A	0	0	1	1	0	1
ENSG00000008130.15_NADK	5	5	3	2	5	3
ENSG00000008226.20_DLEC1	14	7	4	11	7	2
ENSG00000008256.16_CYTH3	3	1	3	4	0	3
ENSG00000008277.15_ADAM22	0	0	1	0	0	0
ENSG00000008282.9_SYPL1	359	273	220	159	153	148
ENSG00000008283.16_CYB561	169	132	118	102	132	90
ENSG00000008294.22_SPAG9	25	16	16	15	18	20
ENSG00000008300.17_CELSR3	0	0	0	1	0	0
ENSG00000008311.16_AASS	6	2	1	1	1	1
ENSG00000008323.16_PLEKHG6	3	2	4	1	2	3
ENSG00000008324.12_SS18L2	83	66	53	46	46	60
ENSG00000008382.16_MPND	4	5	10	10	6	8
ENSG00000008394.13_MGST1	950	783	603	687	668	759
ENSG00000008405.12_CRY1	17	13	9	10	8	8
ENSG00000008441.19_NFIX	11	9	9	4	3	5
ENSG00000008513.16_ST3GAL1	57	32	30	12	7	9
ENSG00000008516.18_MMP25	0	0	0	1	0	0
ENSG00000008517.19_IL32	97	63	40	67	19	109
ENSG00000008710.20_PKD1	0	1	0	0	0	1
ENSG00000008735.14_MAPK8IP2	0	0	0	0	0	0
ENSG00000008838.21_MED24	59	45	35	11	13	14
ENSG00000008853.18_RHOBTB2	2	10	7	3	4	6
ENSG00000008869.12_HEATR5B	6	5	3	2	3	1
ENSG00000008952.17_SEC62	562	491	436	377	299	335
ENSG00000008988.11_RPS20	1790	1266	1162	916	849	915
ENSG00000009307.17_CSDE1	327	200	203	101	122	99
ENSG00000009335.18_UBE3C	12	7	9	4	8	7
ENSG00000009413.16_REV3L	7	1	1	5	7	5
ENSG00000009709.12_PAX7	0	0	0	0	0	0
ENSG00000009724.18_MASP2	3	0	0	1	0	0
ENSG00000009765.15_IYD	2	1	0	0	1	0
ENSG00000009780.16_FAM76A	33	15	31	27	23	19
ENSG00000009790.15_TRAF3IP3	0	0	0	0	0	0
ENSG00000009830.13_POMT2	15	7	6	9	2	12
ENSG00000009844.16_VTA1	87	75	72	44	42	45
ENSG00000009950.16_MLXIPL	1	1	0	0	0	0
ENSG00000009954.11_BAZ1B	19	9	15	11	10	7
ENSG00000010017.13_RANBP9	13	13	15	5	5	7
ENSG00000010030.14_ETV7	17	10	7	8	7	5
ENSG00000010072.16_SPRTN	13	14	12	9	10	7
ENSG00000010165.20_METTL13	39	31	20	16	10	14
ENSG00000010219.14_DYRK4	31	27	28	32	38	33
ENSG00000010244.19_ZNF207	102	64	56	49	32	31
ENSG00000010256.11_UQCRC1	420	306	232	182	176	150
ENSG00000010270.14_STARD3NL	55	75	49	59	49	78
ENSG00000010278.15_CD9	1729	1439	1211	1109	1105	1059
ENSG00000010292.13_NCAPD2	11	8	7	2	6	7
ENSG00000010295.20_IFFO1	1	0	1	1	0	0
ENSG00000010310.9_GIPR	5	3	2	5	0	5
ENSG00000010318.22_PHF7	9	8	7	6	7	5
ENSG00000010319.7_SEMA3G	1	0	0	0	0	0
ENSG00000010322.16_NISCH	16	15	13	5	5	6
ENSG00000010327.10_STAB1	0	0	0	0	0	0
ENSG00000010361.14_FUZ	29	20	21	23	19	20
ENSG00000010379.16_SLC6A13	0	0	0	1	0	0
ENSG00000010404.18_IDS	14	11	15	14	13	16
ENSG00000010438.17_PRSS3	1	1	3	0	0	1
ENSG00000010539.12_ZNF200	5	7	5	3	6	0
ENSG00000010610.10_CD4	22	13	9	6	6	3
ENSG00000010626.15_LRRC23	173	160	97	170	119	110
ENSG00000010671.18_BTK	0	0	0	0	0	0
ENSG00000010704.19_HFE	9	7	4	9	2	11
ENSG00000010803.17_SCMH1	15	8	10	12	7	6
ENSG00000010810.17_FYN	3	0	0	0	0	0
ENSG00000010818.10_HIVEP2	5	4	2	2	4	2
ENSG00000010932.17_FMO1	2	0	1	3	2	1
ENSG00000011007.13_ELOA	36	21	35	11	14	7
ENSG00000011009.11_LYPLA2	89	60	42	39	33	40
ENSG00000011021.23_CLCN6	6	6	2	2	2	3
ENSG00000011028.14_MRC2	10	9	4	9	3	7
ENSG00000011052.21_NME1-NME2	0	0	0	0	0	0
ENSG00000011105.14_TSPAN9	16	6	5	4	0	6
ENSG00000011114.15_BTBD7	4	7	3	4	4	3
ENSG00000011132.12_APBA3	17	8	7	7	3	1
ENSG00000011143.19_MKS1	67	62	49	24	36	27
ENSG00000011198.10_ABHD5	57	33	35	17	18	18
ENSG00000011201.12_ANOS1	6	3	0	8	2	4
ENSG00000011243.19_AKAP8L	1	3	1	1	1	0
ENSG00000011258.16_MBTD1	1	2	3	0	0	0
ENSG00000011260.14_UTP18	55	43	32	25	28	32
ENSG00000011275.19_RNF216	22	12	11	8	7	9
ENSG00000011295.16_TTC19	5	6	5	5	7	5
ENSG00000011304.22_PTBP1	99	76	56	26	34	35
ENSG00000011332.22_DPF1	2	3	4	3	1	3
ENSG00000011347.10_SYT7	3	4	1	0	2	2
ENSG00000011376.12_LARS2	13	1	7	7	7	9
ENSG00000011405.14_PIK3C2A	13	6	8	3	4	7
ENSG00000011422.12_PLAUR	23	24	6	4	4	9
ENSG00000011426.11_ANLN	25	22	8	7	11	12
ENSG00000011451.21_WIZ	2	2	3	2	1	3
ENSG00000011454.18_RABGAP1	14	15	9	6	2	5
ENSG00000011465.18_DCN	0	0	0	0	0	0
ENSG00000011478.13_QPCTL	5	0	2	0	0	1
ENSG00000011485.15_PPP5C	78	60	43	38	33	32
ENSG00000011523.14_CEP68	8	4	5	5	5	6
ENSG00000011566.15_MAP4K3	13	8	9	6	5	10
ENSG00000011590.14_ZBTB32	0	0	0	0	0	0
ENSG00000011600.12_TYROBP	1	0	0	0	0	0
ENSG00000011638.11_LDAF1	58	44	38	17	21	27
ENSG00000011677.13_GABRA3	0	1	1	0	0	0
ENSG00000012048.24_BRCA1	4	4	1	4	3	5
ENSG00000012061.16_ERCC1	257	198	147	132	129	134
ENSG00000012124.17_CD22	0	0	1	0	0	0
ENSG00000012171.20_SEMA3B	5	1	3	0	0	1
ENSG00000012174.12_MBTPS2	18	11	12	7	9	12
ENSG00000012211.13_PRICKLE3	10	2	4	5	1	1
ENSG00000012223.13_LTF	37	77	70	22	28	17
ENSG00000012232.10_EXTL3	14	9	12	7	3	10
ENSG00000012504.15_NR1H4	0	0	0	0	0	0
ENSG00000012660.14_ELOVL5	127	122	59	58	50	60
ENSG00000012779.12_ALOX5	7	10	9	1	0	1
ENSG00000012817.16_KDM5D	1	1	0	2	0	1
ENSG00000012822.16_CALCOCO1	57	65	38	27	27	25
ENSG00000012963.15_UBR7	13	13	12	10	9	11
ENSG00000012983.12_MAP4K5	20	9	9	8	11	9
ENSG00000013016.16_EHD3	6	7	1	2	3	0
ENSG00000013275.8_PSMC4	196	174	100	79	85	84
ENSG00000013288.9_MAN2B2	22	28	16	6	9	10
ENSG00000013297.12_CLDN11	0	0	0	0	0	0
ENSG00000013306.16_SLC25A39	190	151	121	80	87	82
ENSG00000013364.19_MVP	321	218	148	96	86	81
ENSG00000013374.17_NUB1	72	48	45	25	23	33
ENSG00000013375.17_PGM3	25	17	18	7	6	7
ENSG00000013392.8_RWDD2A	7	3	8	7	6	5
ENSG00000013441.17_CLK1	17	12	13	13	5	9
ENSG00000013503.10_POLR3B	10	11	8	3	2	3
ENSG00000013523.11_ANGEL1	7	10	4	4	4	8
ENSG00000013561.18_RNF14	41	34	32	28	21	24
ENSG00000013563.14_DNASE1L1	4	1	1	0	0	0
ENSG00000013573.17_DDX11	9	5	3	1	5	0
ENSG00000013583.10_HEBP1	38	41	37	22	22	23
ENSG00000013588.9_GPRC5A	108	85	43	53	42	93
ENSG00000013619.15_MAMLD1	0	0	0	1	2	0
ENSG00000013725.14_CD6	1	2	4	2	1	2
ENSG00000013810.21_TACC3	15	16	7	4	5	5
ENSG00000014123.10_UFL1	39	27	25	20	21	18
ENSG00000014138.9_POLA2	9	5	9	4	2	7
ENSG00000014164.7_ZC3H3	23	17	11	12	7	7
ENSG00000014216.16_CAPN1	355	224	168	89	102	99
ENSG00000014257.16_ACP3	3	3	3	4	2	0
ENSG00000014641.21_MDH1	366	283	210	150	178	139
ENSG00000014824.14_SLC30A9	52	26	32	29	27	26
ENSG00000014914.21_MTMR11	8	3	3	3	4	4
ENSG00000014919.13_COX15	26	23	17	13	15	17
ENSG00000015133.20_CCDC88C	50	36	33	41	41	31
ENSG00000015153.15_YAF2	24	16	13	19	16	20
ENSG00000015171.20_ZMYND11	28	11	15	6	9	6
ENSG00000015285.12_WAS	1	0	0	0	0	0
ENSG00000015413.10_DPEP1	0	0	0	0	0	0
ENSG00000015475.19_BID	128	133	116	146	127	176
ENSG00000015479.20_MATR3	4	2	3	0	1	0
ENSG00000015520.15_NPC1L1	0	1	0	2	0	1
ENSG00000015532.10_XYLT2	36	28	21	20	15	13
ENSG00000015568.13_RGPD5	0	0	0	0	0	0
ENSG00000015676.18_NUDCD3	32	24	27	16	13	10
ENSG00000016082.15_ISL1	14	10	10	2	3	1
ENSG00000016391.11_CHDH	0	0	2	2	0	0
ENSG00000016402.14_IL20RA	66	45	44	53	54	46
ENSG00000016602.9_CLCA4	20	12	7	2	6	1
ENSG00000016864.19_GLT8D1	90	69	72	49	73	60
ENSG00000017260.20_ATP2C1	65	66	62	50	55	43
ENSG00000017427.17_IGF1	0	1	0	0	0	0
ENSG00000017483.16_SLC38A5	12	8	5	5	7	13
ENSG00000017797.13_RALBP1	77	51	46	58	26	37
ENSG00000018189.13_RUFY3	10	8	9	2	7	6
ENSG00000018236.15_CNTN1	11	8	5	4	10	3
ENSG00000018280.17_SLC11A1	1	2	3	2	2	1
ENSG00000018408.15_WWTR1	39	33	28	31	24	18
ENSG00000018510.18_AGPS	32	35	26	25	16	24
ENSG00000018610.15_STEEP1	22	11	4	9	7	6
ENSG00000018625.15_ATP1A2	0	0	0	1	0	0
ENSG00000018699.13_TTC27	15	11	13	5	11	10
ENSG00000018869.18_ZNF582	3	2	3	5	3	3
ENSG00000019102.12_VSIG2	163	109	94	67	79	64
ENSG00000019144.20_PHLDB1	1	2	1	1	0	0
ENSG00000019169.11_MARCO	0	0	0	0	0	0
ENSG00000019186.10_CYP24A1	15	15	8	14	12	16
ENSG00000019485.14_PRDM11	6	4	5	3	3	2
ENSG00000019505.8_SYT13	0	0	0	1	1	1
ENSG00000019549.13_SNAI2	25	16	9	6	9	13
ENSG00000019582.17_CD74	5639	4886	3418	1998	2158	2103
ENSG00000019991.18_HGF	0	0	0	0	0	0
ENSG00000019995.6_ZRANB1	4	0	0	1	0	1
ENSG00000020129.16_NCDN	18	13	10	4	4	8
ENSG00000020181.18_ADGRA2	0	0	0	0	0	1
ENSG00000020219.9_CCT8L1P	0	0	0	0	0	0
ENSG00000020256.20_ZFP64	8	9	3	8	1	6
ENSG00000020426.11_MNAT1	74	69	55	63	54	57
ENSG00000020577.14_SAMD4A	2	0	1	0	0	1
ENSG00000020633.19_RUNX3	3	2	4	0	2	0
ENSG00000020922.13_MRE11	20	16	13	8	15	9
ENSG00000021300.14_PLEKHB1	121	83	72	39	47	36
ENSG00000021355.13_SERPINB1	305	238	210	170	188	185
ENSG00000021488.13_SLC7A9	0	0	0	0	0	0
ENSG00000021574.13_SPAST	17	8	9	14	12	8
ENSG00000021645.20_NRXN3	1	0	1	0	0	0
ENSG00000021762.20_OSBPL5	12	14	8	7	3	4
ENSG00000021776.11_AQR	22	20	11	2	11	13
ENSG00000021826.18_CPS1	1	1	0	0	0	0
ENSG00000022267.19_FHL1	9	10	8	0	2	4
ENSG00000022277.13_RTF2	96	82	66	45	32	44
ENSG00000022556.16_NLRP2	4	2	1	1	0	1
ENSG00000022567.10_SLC45A4	18	7	5	5	8	3
ENSG00000022840.17_RNF10	78	52	44	27	21	25
ENSG00000022976.16_ZNF839	0	0	0	0	0	1
ENSG00000023041.12_ZDHHC6	19	19	19	14	19	17
ENSG00000023171.20_GRAMD1B	2	1	1	0	3	0
ENSG00000023191.17_RNH1	251	185	146	95	108	105
ENSG00000023228.14_NDUFS1	50	31	38	25	9	13
ENSG00000023287.13_RB1CC1	45	31	37	30	28	25
ENSG00000023318.9_ERP44	131	108	81	52	60	54
ENSG00000023330.15_ALAS1	74	72	42	29	31	20
ENSG00000023445.16_BIRC3	66	64	45	36	39	35
ENSG00000023516.9_AKAP11	7	8	3	8	7	8
ENSG00000023572.10_GLRX2	84	64	52	36	36	50
ENSG00000023608.5_SNAPC1	49	22	31	42	49	46
ENSG00000023697.13_DERA	105	93	76	75	73	81
ENSG00000023734.11_STRAP	138	106	97	81	68	69
ENSG00000023839.12_ABCC2	21	16	13	17	15	8
ENSG00000023892.12_DEF6	13	14	7	1	3	3
ENSG00000023902.14_PLEKHO1	21	7	13	20	7	4
ENSG00000023909.10_GCLM	137	106	118	70	81	71
ENSG00000024048.11_UBR2	26	11	20	7	9	8
ENSG00000024422.12_EHD2	34	28	11	4	9	15
ENSG00000024526.17_DEPDC1	2	7	3	3	3	2
ENSG00000024862.18_CCDC28A	126	105	81	79	79	64
ENSG00000025039.15_RRAGD	23	20	8	6	9	6
ENSG00000025156.13_HSF2	31	23	16	18	14	23
ENSG00000025293.17_PHF20	46	29	33	16	15	21
ENSG00000025423.11_HSD17B6	0	0	0	0	1	1
ENSG00000025434.19_NR1H3	8	7	5	6	3	4
ENSG00000025708.14_TYMP	91	50	49	50	38	51
ENSG00000025770.19_NCAPH2	18	8	11	15	6	16
ENSG00000025772.8_TOMM34	137	134	79	60	61	61
ENSG00000025796.14_SEC63	77	56	53	55	64	46
ENSG00000025800.14_KPNA6	252	135	145	65	67	57
ENSG00000026025.16_VIM	171	116	105	87	88	125
ENSG00000026036.23_RTEL1-TNFRSF6B	0	0	0	0	0	0
ENSG00000026103.25_FAS	35	26	29	15	10	26
ENSG00000026297.17_RNASET2	72	72	54	19	22	27
ENSG00000026508.21_CD44	143	91	77	51	46	44
ENSG00000026559.14_KCNG1	0	1	0	0	0	0
ENSG00000026652.15_AGPAT4	13	6	7	6	3	9
ENSG00000026751.17_SLAMF7	5	8	12	5	5	5
ENSG00000026950.17_BTN3A1	9	12	3	5	3	5
ENSG00000027001.10_MIPEP	97	77	60	63	61	52
ENSG00000027075.17_PRKCH	17	13	10	4	8	6
ENSG00000027697.16_IFNGR1	262	185	167	120	110	153
ENSG00000027847.14_B4GALT7	46	32	24	23	12	28
ENSG00000027869.12_SH2D2A	1	0	0	0	0	0
ENSG00000028116.18_VRK2	4	5	3	4	1	2
ENSG00000028137.19_TNFRSF1B	1	1	0	0	0	0
ENSG00000028203.19_VEZT	42	37	29	24	25	28
ENSG00000028277.22_POU2F2	0	1	0	0	0	0
ENSG00000028310.18_BRD9	15	21	13	12	12	11
ENSG00000028528.15_SNX1	109	71	58	33	43	38
ENSG00000028839.10_TBPL1	56	58	32	38	49	42
ENSG00000029153.15_ARNTL2	13	14	3	9	11	9
ENSG00000029363.17_BCLAF1	44	42	44	20	36	20
ENSG00000029364.12_SLC39A9	51	39	32	23	19	27
ENSG00000029534.21_ANK1	2	1	1	5	0	4
ENSG00000029639.11_TFB1M	18	16	15	12	17	13
ENSG00000029725.17_RABEP1	13	11	9	7	7	9
ENSG00000029993.15_HMGB3	75	72	56	61	47	47
ENSG00000030066.14_NUP160	21	15	10	6	3	7
ENSG00000030110.14_BAK1	44	30	27	14	17	28
ENSG00000030304.15_MUSK	0	0	0	0	0	0
ENSG00000030419.17_IKZF2	8	16	10	9	6	9
ENSG00000030582.18_GRN	518	396	241	101	100	134
ENSG00000031003.11_FAM13B	15	6	5	9	7	11
ENSG00000031081.11_ARHGAP31	1	2	1	0	1	0
ENSG00000031691.7_CENPQ	15	7	7	8	8	19
ENSG00000031698.13_SARS1	127	85	70	59	44	34
ENSG00000031823.14_RANBP3	57	37	32	19	20	11
ENSG00000032219.19_ARID4A	12	5	4	5	5	9
ENSG00000032389.13_EIPR1	81	70	65	45	37	59
ENSG00000032444.17_PNPLA6	22	17	13	12	9	8
ENSG00000032742.18_IFT88	60	62	52	34	41	29
ENSG00000033011.14_ALG1	3	2	2	3	2	1
ENSG00000033030.15_ZCCHC8	22	13	10	4	7	6
ENSG00000033050.9_ABCF2	44	27	21	20	19	21
ENSG00000033100.17_CHPF2	18	20	23	11	16	7
ENSG00000033122.21_LRRC7	0	0	0	1	0	1
ENSG00000033170.17_FUT8	20	14	17	16	17	19
ENSG00000033178.13_UBA6	25	22	15	18	20	21
ENSG00000033327.13_GAB2	0	1	0	1	0	1
ENSG00000033627.17_ATP6V0A1	11	6	6	4	6	2
ENSG00000033800.14_PIAS1	57	62	41	16	26	23
ENSG00000033867.17_SLC4A7	6	9	12	4	5	7
ENSG00000034053.15_APBA2	2	1	0	1	1	1
ENSG00000034152.19_MAP2K3	65	40	32	23	21	23
ENSG00000034239.11_CLXN	275	202	179	261	246	239
ENSG00000034510.6_TMSB10	4401	3564	2896	2161	1987	2811
ENSG00000034533.12_ASTE1	5	4	3	2	2	2
ENSG00000034677.13_RNF19A	30	22	21	14	14	12
ENSG00000034693.15_PEX3	30	28	19	24	14	26
ENSG00000034713.8_GABARAPL2	266	183	149	146	158	153
ENSG00000035115.22_SH3YL1	129	122	97	49	62	75
ENSG00000035141.8_FAM136A	82	72	58	40	52	49
ENSG00000035403.18_VCL	29	24	20	5	8	4
ENSG00000035499.13_DEPDC1B	4	2	0	1	2	4
ENSG00000035664.11_DAPK2	7	1	0	3	2	1
ENSG00000035681.9_NSMAF	4	3	8	4	14	5
ENSG00000035687.10_ADSS2	116	77	62	59	61	46
ENSG00000035720.8_STAP1	2	1	1	0	0	0
ENSG00000035862.12_TIMP2	3	4	2	3	4	3
ENSG00000035928.17_RFC1	56	43	35	18	10	13
ENSG00000036054.13_TBC1D23	29	21	22	15	10	24
ENSG00000036257.14_CUL3	8	10	6	3	7	2
ENSG00000036448.10_MYOM2	2	0	0	0	1	1
ENSG00000036530.9_CYP46A1	0	0	0	0	0	0
ENSG00000036549.13_ZZZ3	9	11	19	7	5	8
ENSG00000036672.16_USP2	28	29	16	16	18	10
ENSG00000037042.9_TUBG2	9	6	5	4	4	5
ENSG00000037241.7_RPL26L1	160	131	95	112	104	89
ENSG00000037280.16_FLT4	3	0	2	0	0	0
ENSG00000037474.15_NSUN2	33	35	22	12	11	11
ENSG00000037637.11_FBXO42	16	17	3	7	4	11
ENSG00000037749.13_MFAP3	8	16	6	5	6	4
ENSG00000037757.14_MRI1	11	7	8	5	3	3
ENSG00000037897.17_METTL1	21	8	9	7	11	7
ENSG00000037965.6_HOXC8	0	1	0	1	0	0
ENSG00000038002.9_AGA	31	23	27	19	21	25
ENSG00000038210.14_PI4K2B	13	8	5	3	9	5
ENSG00000038219.13_BOD1L1	15	7	3	6	4	5
ENSG00000038274.18_MAT2B	270	233	188	141	163	144
ENSG00000038295.8_TLL1	0	2	2	0	1	0
ENSG00000038358.15_EDC4	0	3	0	1	0	2
ENSG00000038382.22_TRIO	4	3	4	0	3	2
ENSG00000038427.16_VCAN	0	1	1	5	1	5
ENSG00000038532.17_CLEC16A	9	4	11	2	6	3
ENSG00000039068.20_CDH1	157	100	90	65	44	59
ENSG00000039123.16_MTREX	35	18	22	20	14	12
ENSG00000039139.11_DNAH5	29	15	18	15	16	16
ENSG00000039319.17_ZFYVE16	9	6	6	9	6	6
ENSG00000039523.20_RIPOR1	11	11	10	3	5	9
ENSG00000039537.15_C6	3	6	3	2	2	2
ENSG00000039560.14_RAI14	37	23	25	23	12	33
ENSG00000039600.11_SOX30	0	0	1	0	0	1
ENSG00000039650.12_PNKP	41	45	44	21	17	23
ENSG00000039987.7_BEST2	0	1	1	0	0	0
ENSG00000040199.18_PHLPP2	3	0	2	1	1	1
ENSG00000040275.17_SPDL1	9	14	9	8	9	7
ENSG00000040341.18_STAU2	36	25	30	25	26	29
ENSG00000040487.13_SLC66A1	12	7	3	4	5	2
ENSG00000040531.16_CTNS	24	12	14	8	11	9
ENSG00000040608.14_RTN4R	1	2	1	1	0	2
ENSG00000040633.13_PHF23	38	28	25	19	16	22
ENSG00000040933.16_INPP4A	0	1	1	0	2	1
ENSG00000041353.10_RAB27B	41	19	23	25	19	20
ENSG00000041357.16_PSMA4	415	298	274	222	219	245
ENSG00000041515.16_MYO16	0	0	0	0	0	0
ENSG00000041802.11_LSG1	28	16	21	16	13	5
ENSG00000041880.15_PARP3	24	26	15	8	6	8
ENSG00000041982.16_TNC	56	41	40	14	1	23
ENSG00000041988.16_THAP3	13	11	10	9	12	5
ENSG00000042062.13_RIPOR3	0	0	0	0	0	0
ENSG00000042088.14_TDP1	18	21	15	8	9	5
ENSG00000042286.15_AIFM2	14	11	12	3	6	9
ENSG00000042317.17_SPATA7	24	21	12	18	20	16
ENSG00000042429.12_MED17	11	9	6	6	3	5
ENSG00000042445.14_RETSAT	39	34	27	13	15	13
ENSG00000042493.16_CAPG	142	117	71	85	61	81
ENSG00000042753.12_AP2S1	253	253	185	156	132	134
ENSG00000042781.14_USH2A	1	0	0	0	0	0
ENSG00000042813.8_ZPBP	1	0	0	0	0	0
ENSG00000042980.14_ADAM28	27	21	21	6	4	2
ENSG00000043039.7_BARX2	11	10	17	6	9	8
ENSG00000043093.15_DCUN1D1	94	52	57	36	40	43
ENSG00000043143.22_JADE2	17	7	8	3	7	2
ENSG00000043355.12_ZIC2	0	0	0	0	1	1
ENSG00000043462.13_LCP2	0	0	0	0	0	0
ENSG00000043514.17_TRIT1	24	32	27	15	24	12
ENSG00000043591.6_ADRB1	5	1	12	6	8	5
ENSG00000044012.4_GUCA2B	0	0	0	0	0	0
ENSG00000044090.13_CUL7	15	14	10	10	2	6
ENSG00000044115.21_CTNNA1	339	230	196	94	101	94
ENSG00000044446.12_PHKA2	3	3	2	0	3	2
ENSG00000044459.15_CNTLN	14	4	6	5	4	6
ENSG00000044524.11_EPHA3	0	0	0	0	0	0
ENSG00000044574.9_HSPA5	330	247	206	123	131	118
ENSG00000046604.14_DSG2	86	55	47	49	43	40
ENSG00000046647.14_GEMIN8	34	18	22	15	13	14
ENSG00000046651.16_OFD1	57	45	49	42	50	32
ENSG00000046653.15_GPM6B	10	6	3	9	4	7
ENSG00000046889.19_PREX2	0	0	0	0	0	0
ENSG00000047056.17_WDR37	5	8	3	3	3	1
ENSG00000047188.16_YTHDC2	10	6	8	4	5	3
ENSG00000047230.15_CTPS2	7	10	14	4	5	3
ENSG00000047249.18_ATP6V1H	58	39	26	18	25	28
ENSG00000047315.17_POLR2B	10	11	6	6	5	7
ENSG00000047346.13_FAM214A	18	5	7	7	6	15
ENSG00000047365.13_ARAP2	2	2	4	5	8	3
ENSG00000047410.14_TPR	44	39	28	20	26	11
ENSG00000047457.14_CP	81	72	46	19	9	19
ENSG00000047578.14_KATNIP	23	12	11	11	13	7
ENSG00000047579.20_DTNBP1	29	25	20	16	18	21
ENSG00000047597.7_XK	0	1	2	1	1	1
ENSG00000047617.17_ANO2	0	0	0	0	0	0
ENSG00000047621.12_C12orf4	13	5	7	5	4	8
ENSG00000047634.15_SCML1	5	1	1	3	3	0
ENSG00000047644.20_WWC3	15	10	8	3	1	2
ENSG00000047648.23_ARHGAP6	1	0	3	1	0	0
ENSG00000047662.5_FAM184B	0	0	0	0	0	0
ENSG00000047849.22_MAP4	43	37	26	11	20	22
ENSG00000047932.14_GOPC	48	37	31	17	16	12
ENSG00000048028.12_USP28	19	13	10	7	8	5
ENSG00000048052.24_HDAC9	19	15	12	7	8	12
ENSG00000048140.18_TSPAN17	26	23	22	13	14	29
ENSG00000048162.22_NOP16	67	42	46	21	33	24
ENSG00000048342.18_CC2D2A	182	139	111	83	63	57
ENSG00000048392.13_RRM2B	55	31	25	32	26	22
ENSG00000048405.11_ZNF800	14	8	8	6	8	10
ENSG00000048462.11_TNFRSF17	0	0	0	0	1	0
ENSG00000048471.14_SNX29	14	13	9	16	8	7
ENSG00000048540.16_LMO3	7	1	2	28	33	38
ENSG00000048544.6_MRPS10	85	64	62	50	57	54
ENSG00000048545.18_GUCA1A	0	0	0	1	0	0
ENSG00000048649.14_RSF1	33	23	35	20	11	12
ENSG00000048707.15_VPS13D	23	16	18	36	18	45
ENSG00000048740.19_CELF2	5	5	4	6	4	7
ENSG00000048828.18_FAM120A	51	27	21	16	18	22
ENSG00000048991.17_R3HDM1	8	9	9	3	2	5
ENSG00000049089.15_COL9A2	16	15	5	4	11	8
ENSG00000049130.16_KITLG	26	16	8	9	7	9
ENSG00000049167.16_ERCC8	15	10	12	4	10	7
ENSG00000049192.15_ADAMTS6	0	0	0	0	0	0
ENSG00000049239.13_H6PD	16	10	12	5	6	9
ENSG00000049245.13_VAMP3	88	63	36	27	24	32
ENSG00000049246.15_PER3	5	2	2	5	5	4
ENSG00000049249.10_TNFRSF9	0	0	0	0	0	0
ENSG00000049283.19_EPN3	30	25	20	17	10	6
ENSG00000049323.16_LTBP1	1	1	3	2	0	1
ENSG00000049449.10_RCN1	62	40	36	27	22	30
ENSG00000049540.19_ELN	5	2	1	0	0	0
ENSG00000049541.11_RFC2	26	19	11	11	17	24
ENSG00000049618.24_ARID1B	32	18	17	6	17	18
ENSG00000049656.14_CLPTM1L	20	21	12	12	10	13
ENSG00000049759.20_NEDD4L	96	54	60	33	27	27
ENSG00000049768.17_FOXP3	0	0	0	0	0	0
ENSG00000049769.14_PPP1R3F	11	9	7	3	7	9
ENSG00000049860.14_HEXB	121	95	86	58	54	61
ENSG00000049883.15_PTCD2	11	4	4	2	3	2
ENSG00000050030.16_NEXMIF	0	0	0	0	0	0
ENSG00000050130.18_JKAMP	108	82	56	54	76	62
ENSG00000050165.19_DKK3	21	15	25	13	11	21
ENSG00000050327.15_ARHGEF5	4	4	2	2	1	0
ENSG00000050344.9_NFE2L3	2	7	3	1	2	1
ENSG00000050393.12_MCUR1	73	42	35	27	32	44
ENSG00000050405.14_LIMA1	125	104	107	34	53	32
ENSG00000050426.16_LETMD1	57	36	27	16	20	20
ENSG00000050438.17_SLC4A8	3	3	4	4	8	2
ENSG00000050555.19_LAMC3	0	0	0	0	1	0
ENSG00000050628.21_PTGER3	0	0	0	0	0	1
ENSG00000050730.16_TNIP3	0	3	0	0	0	1
ENSG00000050748.18_MAPK9	5	7	2	4	4	5
ENSG00000050767.18_COL23A1	0	0	0	0	0	0
ENSG00000050820.17_BCAR1	21	13	8	5	7	11
ENSG00000051009.11_FHIP1B	14	15	9	9	5	11
ENSG00000051108.15_HERPUD1	114	99	82	58	41	38
ENSG00000051128.19_HOMER3	30	13	10	9	3	19
ENSG00000051180.17_RAD51	1	0	1	1	1	4
ENSG00000051341.15_POLQ	4	5	1	5	1	1
ENSG00000051382.9_PIK3CB	8	10	7	4	6	11
ENSG00000051523.12_CYBA	322	261	213	156	174	170
ENSG00000051596.10_THOC3	43	28	27	31	26	28
ENSG00000051620.11_HEBP2	203	148	120	117	92	132
ENSG00000051825.15_MPHOSPH9	6	7	11	3	0	2
ENSG00000052126.16_PLEKHA5	49	44	32	28	27	27
ENSG00000052344.16_PRSS8	97	78	59	24	14	26
ENSG00000052723.12_SIKE1	27	28	31	12	22	17
ENSG00000052749.14_RRP12	24	12	10	4	5	6
ENSG00000052795.13_FNIP2	0	5	2	2	1	5
ENSG00000052802.13_MSMO1	250	196	185	112	100	97
ENSG00000052841.15_TTC17	38	34	23	19	17	13
ENSG00000052850.8_ALX4	0	0	0	0	0	0
ENSG00000053108.17_FSTL4	1	2	0	1	2	0
ENSG00000053254.16_FOXN3	40	43	30	16	13	26
ENSG00000053371.13_AKR7A2	204	174	115	84	122	99
ENSG00000053372.5_MRTO4	60	29	33	26	37	30
ENSG00000053438.11_NNAT	2	3	1	0	0	0
ENSG00000053501.14_USE1	31	28	29	26	14	25
ENSG00000053524.13_MCF2L2	0	0	0	2	0	1
ENSG00000053702.15_NRIP2	0	0	0	0	0	0
ENSG00000053747.17_LAMA3	13	8	8	7	3	4
ENSG00000053770.12_AP5M1	30	36	32	13	3	12
ENSG00000053900.11_ANAPC4	38	30	30	14	22	17
ENSG00000053918.18_KCNQ1	8	6	5	3	2	4
ENSG00000054116.12_TRAPPC3	150	124	133	116	103	125
ENSG00000054118.15_THRAP3	162	115	102	52	60	65
ENSG00000054148.18_PHPT1	406	356	333	320	329	345
ENSG00000054179.12_ENTPD2	0	1	1	1	4	1
ENSG00000054219.11_LY75	12	12	13	1	2	13
ENSG00000054267.22_ARID4B	31	26	26	19	21	22
ENSG00000054277.14_OPN3	0	0	1	1	0	0
ENSG00000054282.16_SDCCAG8	48	44	44	33	33	24
ENSG00000054356.14_PTPRN	0	1	0	0	0	0
ENSG00000054392.13_HHAT	32	17	21	9	7	18
ENSG00000054523.20_KIF1B	8	14	2	5	5	8
ENSG00000054598.9_FOXC1	17	13	4	5	5	7
ENSG00000054611.14_TBC1D22A	43	30	23	15	10	8
ENSG00000054654.20_SYNE2	17	17	24	13	11	15
ENSG00000054690.14_PLEKHH1	12	8	7	3	2	5
ENSG00000054793.14_ATP9A	33	25	15	14	9	18
ENSG00000054938.17_CHRDL2	0	0	0	0	0	0
ENSG00000054965.11_FAM168A	10	10	15	6	5	5
ENSG00000054967.13_RELT	0	1	0	0	0	0
ENSG00000054983.17_GALC	30	19	18	8	12	10
ENSG00000055044.11_NOP58	75	58	54	45	39	45
ENSG00000055070.17_SZRD1	97	88	78	59	60	66
ENSG00000055118.17_KCNH2	0	1	0	2	0	0
ENSG00000055130.18_CUL1	44	41	33	30	40	35
ENSG00000055147.19_FAM114A2	22	12	17	9	9	6
ENSG00000055163.21_CYFIP2	3	2	2	4	2	1
ENSG00000055208.20_TAB2	6	1	2	2	2	4
ENSG00000055211.14_GINM1	86	63	62	55	55	47
ENSG00000055332.19_EIF2AK2	42	46	46	27	22	31
ENSG00000055483.20_USP36	10	4	9	4	3	4
ENSG00000055609.21_KMT2C	10	5	12	4	2	4
ENSG00000055732.13_MCOLN3	4	1	2	2	0	0
ENSG00000055813.6_CCDC85A	0	0	0	0	0	0
ENSG00000055917.16_PUM2	48	36	39	20	24	23
ENSG00000055950.17_MRPL43	144	124	92	99	102	107
ENSG00000055955.17_ITIH4	1	0	0	0	0	0
ENSG00000055957.11_ITIH1	0	1	0	0	0	0
ENSG00000056050.7_HPF1	40	43	38	55	54	55
ENSG00000056097.16_ZFR	50	42	50	18	34	25
ENSG00000056277.16_ZNF280C	2	5	3	1	3	2
ENSG00000056291.19_NPFFR2	0	0	0	0	0	0
ENSG00000056487.16_PHF21B	0	0	0	0	0	0
ENSG00000056558.11_TRAF1	0	2	0	0	0	0
ENSG00000056586.16_RC3H2	7	10	4	7	7	3
ENSG00000056736.10_IL17RB	2	3	0	1	0	0
ENSG00000056972.21_TRAF3IP2	30	31	10	5	12	7
ENSG00000056998.20_GYG2	1	1	0	2	3	3
ENSG00000057019.16_DCBLD2	108	81	64	86	86	83
ENSG00000057149.16_SERPINB3	3519	3093	3031	1226	1384	1090
ENSG00000057252.13_SOAT1	83	49	53	31	29	29
ENSG00000057294.17_PKP2	38	23	16	7	12	14
ENSG00000057593.14_F7	0	1	0	0	0	1
ENSG00000057608.17_GDI2	218	160	140	84	89	100
ENSG00000057657.17_PRDM1	6	0	4	1	0	1
ENSG00000057663.16_ATG5	76	67	50	60	40	40
ENSG00000057704.13_TMCC3	6	1	2	1	2	1
ENSG00000057757.10_PITHD1	36	31	27	20	10	16
ENSG00000057935.14_MTA3	38	28	18	16	27	19
ENSG00000058056.10_USP13	4	2	7	4	5	4
ENSG00000058063.16_ATP11B	9	3	5	3	2	2
ENSG00000058085.15_LAMC2	85	70	52	35	42	31
ENSG00000058091.17_CDK14	2	2	7	1	0	1
ENSG00000058262.11_SEC61A1	162	127	120	41	36	50
ENSG00000058272.19_PPP1R12A	48	47	23	25	25	23
ENSG00000058335.16_RASGRF1	1	1	2	2	0	2
ENSG00000058404.21_CAMK2B	0	0	1	0	0	0
ENSG00000058453.17_CROCC	14	8	6	8	16	8
ENSG00000058600.16_POLR3E	36	26	11	12	12	8
ENSG00000058668.15_ATP2B4	47	19	20	26	27	20
ENSG00000058673.17_ZC3H11A	0	1	0	0	0	1
ENSG00000058729.11_RIOK2	31	28	18	16	12	16
ENSG00000058799.15_YIPF1	43	44	44	18	21	28
ENSG00000058804.12_NDC1	19	6	8	9	11	14
ENSG00000058866.15_DGKG	0	1	0	1	0	1
ENSG00000059122.17_FLYWCH1	21	18	16	8	6	5
ENSG00000059145.19_UNKL	2	0	2	0	0	0
ENSG00000059377.18_TBXAS1	3	2	1	1	0	1
ENSG00000059378.13_PARP12	18	16	12	12	7	16
ENSG00000059573.9_ALDH18A1	49	40	36	23	20	15
ENSG00000059588.10_TARBP1	2	3	2	3	0	2
ENSG00000059691.12_GATB	11	10	7	7	9	6
ENSG00000059728.11_MXD1	32	20	18	10	11	16
ENSG00000059758.8_CDK17	16	17	15	6	10	14
ENSG00000059769.20_DNAJC25	8	8	7	11	4	2
ENSG00000059804.16_SLC2A3	0	0	0	1	1	0
ENSG00000059915.17_PSD	1	0	0	0	0	2
ENSG00000060069.18_CTDP1	38	15	11	5	6	4
ENSG00000060138.13_YBX3	217	136	110	139	147	132
ENSG00000060140.9_STYK1	5	4	7	8	7	5
ENSG00000060237.19_WNK1	16	14	15	7	13	14
ENSG00000060303.5_RPS17P5	0	0	0	0	0	0
ENSG00000060339.14_CCAR1	32	26	18	17	9	21
ENSG00000060491.17_OGFR	34	26	18	13	17	24
ENSG00000060558.4_GNA15	81	44	39	27	25	26
ENSG00000060642.12_PIGV	40	38	25	24	19	16
ENSG00000060656.20_PTPRU	31	23	21	18	20	17
ENSG00000060688.13_SNRNP40	107	89	80	52	59	65
ENSG00000060749.16_QSER1	5	0	3	3	1	5
ENSG00000060762.19_MPC1	151	108	91	75	71	80
ENSG00000060971.19_ACAA1	30	17	18	26	34	24
ENSG00000060982.15_BCAT1	6	4	1	0	3	1
ENSG00000061273.18_HDAC7	24	24	14	10	11	10
ENSG00000061337.15_LZTS1	1	2	0	0	1	1
ENSG00000061455.11_PRDM6	0	0	0	0	0	1
ENSG00000061656.11_SPAG4	3	3	8	3	5	6
ENSG00000061676.15_NCKAP1	26	19	14	13	15	17
ENSG00000061794.13_MRPS35	91	84	63	62	74	56
ENSG00000061918.14_GUCY1B1	2	4	1	1	0	0
ENSG00000061936.10_SFSWAP	36	14	14	15	10	8
ENSG00000061938.21_TNK2	10	13	7	10	8	8
ENSG00000061987.16_MON2	6	5	9	3	2	4
ENSG00000062038.15_CDH3	104	77	49	18	29	26
ENSG00000062194.16_GPBP1	60	45	44	35	43	31
ENSG00000062282.15_DGAT2	16	11	3	8	7	6
ENSG00000062370.17_ZNF112	1	3	3	4	2	2
ENSG00000062485.19_CS	90	55	38	26	31	32
ENSG00000062524.16_LTK	3	2	1	1	2	0
ENSG00000062582.14_MRPS24	2	0	0	1	0	1
ENSG00000062598.18_ELMO2	24	7	11	6	5	2
ENSG00000062650.20_WAPL	23	27	14	13	16	14
ENSG00000062716.13_VMP1	173	141	129	121	114	134
ENSG00000062725.10_APPBP2	29	21	28	13	18	15
ENSG00000062822.16_POLD1	14	12	4	3	6	11
ENSG00000063015.21_SEZ6	0	0	0	0	0	0
ENSG00000063046.18_EIF4B	166	113	106	52	43	63
ENSG00000063127.16_SLC6A16	2	2	1	4	1	5
ENSG00000063169.12_BICRA	1	2	2	0	0	3
ENSG00000063176.16_SPHK2	1	1	1	1	2	3
ENSG00000063177.13_RPL18	1587	1441	840	671	748	615
ENSG00000063180.9_CA11	20	8	11	8	11	10
ENSG00000063241.8_ISOC2	77	79	63	60	62	72
ENSG00000063244.14_U2AF2	58	53	58	39	36	37
ENSG00000063245.15_EPN1	125	96	72	33	56	32
ENSG00000063322.15_MED29	70	55	55	42	53	42
ENSG00000063438.20_AHRR	0	0	1	0	0	0
ENSG00000063587.15_ZNF275	2	1	1	1	1	4
ENSG00000063601.17_MTMR1	7	6	5	4	1	3
ENSG00000063660.9_GPC1	65	39	21	20	17	17
ENSG00000063761.16_ADCK1	5	3	4	0	1	2
ENSG00000063854.13_HAGH	136	124	73	64	74	66
ENSG00000063978.16_RNF4	46	26	18	12	12	13
ENSG00000064012.24_CASP8	26	23	17	10	10	9
ENSG00000064042.18_LIMCH1	9	13	10	25	23	32
ENSG00000064102.15_INTS13	27	16	15	11	11	13
ENSG00000064115.11_TM7SF3	74	54	56	46	32	45
ENSG00000064195.7_DLX3	1	1	0	2	0	0
ENSG00000064199.7_SPA17	447	336	292	279	290	266
ENSG00000064205.11_CCN5	0	2	0	2	0	0
ENSG00000064218.5_DMRT3	1	1	0	1	2	2
ENSG00000064225.13_ST3GAL6	22	14	22	19	9	16
ENSG00000064270.13_ATP2C2	39	36	25	25	29	12
ENSG00000064300.9_NGFR	39	17	13	4	5	9
ENSG00000064309.16_CDON	1	0	1	1	0	0
ENSG00000064313.13_TAF2	14	4	7	6	5	5
ENSG00000064393.16_HIPK2	27	22	24	24	10	21
ENSG00000064419.14_TNPO3	37	22	14	5	12	12
ENSG00000064490.14_RFXANK	20	19	14	12	15	13
ENSG00000064545.15_TMEM161A	34	25	15	8	16	9
ENSG00000064547.14_LPAR2	11	12	10	6	6	10
ENSG00000064601.21_CTSA	69	46	44	14	19	25
ENSG00000064607.17_SUGP2	49	46	35	24	14	17
ENSG00000064651.14_SLC12A2	63	28	52	13	31	20
ENSG00000064652.11_SNX24	14	12	6	6	10	11
ENSG00000064655.19_EYA2	54	55	39	37	28	23
ENSG00000064666.15_CNN2	62	33	36	21	22	25
ENSG00000064687.13_ABCA7	16	12	6	5	1	2
ENSG00000064692.20_SNCAIP	1	1	2	1	2	1
ENSG00000064703.13_DDX20	5	11	11	6	3	7
ENSG00000064726.10_BTBD1	58	34	33	21	19	18
ENSG00000064763.12_FAR2	0	0	0	0	0	0
ENSG00000064787.14_BCAS1	69	50	59	27	32	41
ENSG00000064835.12_POU1F1	0	0	1	0	0	0
ENSG00000064886.14_CHI3L2	0	2	0	0	0	0
ENSG00000064932.16_SBNO2	16	11	5	10	7	3
ENSG00000064933.19_PMS1	14	13	10	14	5	7
ENSG00000064961.19_HMG20B	172	112	107	104	103	85
ENSG00000064989.13_CALCRL	7	8	3	2	3	1
ENSG00000064995.19_TAF11	33	26	29	32	28	19
ENSG00000064999.16_ANKS1A	9	5	4	2	3	4
ENSG00000065000.20_AP3D1	11	11	15	13	13	9
ENSG00000065029.15_ZNF76	44	21	20	17	15	14
ENSG00000065054.14_SLC9A3R2	52	38	30	34	35	39
ENSG00000065057.9_NTHL1	31	34	27	37	22	21
ENSG00000065060.18_UHRF1BP1	3	1	1	0	1	1
ENSG00000065135.12_GNAI3	135	97	73	43	48	51
ENSG00000065150.21_IPO5	39	36	28	24	31	27
ENSG00000065154.12_OAT	227	186	135	58	72	78
ENSG00000065183.16_WDR3	14	7	8	4	1	4
ENSG00000065243.20_PKN2	17	24	18	11	8	20
ENSG00000065268.11_WDR18	95	58	34	43	45	38
ENSG00000065308.5_TRAM2	9	7	4	2	5	1
ENSG00000065320.9_NTN1	14	10	7	10	5	15
ENSG00000065325.13_GLP2R	0	1	0	0	1	0
ENSG00000065328.17_MCM10	6	1	3	0	3	3
ENSG00000065357.20_DGKA	32	15	7	5	4	3
ENSG00000065361.17_ERBB3	62	47	34	22	26	33
ENSG00000065371.18_ROPN1	0	0	0	0	1	0
ENSG00000065413.20_ANKRD44	4	4	3	2	1	0
ENSG00000065427.15_KARS1	136	100	78	51	59	54
ENSG00000065457.11_ADAT1	17	20	14	6	11	9
ENSG00000065485.20_PDIA5	26	8	17	6	8	22
ENSG00000065491.8_TBC1D22B	21	16	11	12	10	14
ENSG00000065518.8_NDUFB4	666	584	495	403	379	435
ENSG00000065526.12_SPEN	5	9	7	7	6	4
ENSG00000065534.20_MYLK	13	9	7	17	4	8
ENSG00000065548.18_ZC3H15	137	87	83	66	63	68
ENSG00000065559.15_MAP2K4	11	10	6	1	5	3
ENSG00000065600.13_PACC1	11	8	4	4	6	4
ENSG00000065609.15_SNAP91	0	0	0	0	0	0
ENSG00000065613.15_SLK	5	12	9	17	10	11
ENSG00000065615.14_CYB5R4	26	27	15	17	19	18
ENSG00000065618.21_COL17A1	52	46	21	14	11	21
ENSG00000065621.15_GSTO2	44	42	33	27	31	27
ENSG00000065665.21_SEC61A2	2	2	2	3	1	1
ENSG00000065675.16_PRKCQ	1	0	0	1	0	0
ENSG00000065717.15_TLE2	3	2	7	3	4	5
ENSG00000065802.12_ASB1	17	10	9	7	7	10
ENSG00000065809.14_FAM107B	55	50	50	30	25	28
ENSG00000065833.9_ME1	9	11	10	6	7	13
ENSG00000065882.18_TBC1D1	24	11	14	14	12	25
ENSG00000065883.18_CDK13	13	13	7	8	1	13
ENSG00000065911.13_MTHFD2	35	20	19	12	13	15
ENSG00000065923.10_SLC9A7	6	5	5	1	1	1
ENSG00000065970.9_FOXJ2	7	8	10	2	0	2
ENSG00000065978.19_YBX1	1004	748	655	491	473	540
ENSG00000065989.16_PDE4A	11	5	5	3	3	4
ENSG00000066027.12_PPP2R5A	17	8	9	7	5	6
ENSG00000066044.15_ELAVL1	110	76	58	31	46	34
ENSG00000066084.13_DIP2B	9	3	4	3	2	5
ENSG00000066117.15_SMARCD1	29	26	23	12	8	6
ENSG00000066135.13_KDM4A	40	27	22	17	13	16
ENSG00000066136.21_NFYC	50	40	32	15	17	15
ENSG00000066185.13_ZMYND12	56	42	42	56	53	49
ENSG00000066230.12_SLC9A3	0	1	0	0	0	0
ENSG00000066248.15_NGEF	25	15	13	8	11	9
ENSG00000066279.19_ASPM	2	2	0	2	1	1
ENSG00000066322.15_ELOVL1	114	84	68	52	45	47
ENSG00000066336.12_SPI1	0	0	0	0	0	0
ENSG00000066379.15_POLR1H	63	46	45	31	47	41
ENSG00000066382.17_MPPED2	9	6	6	6	0	4
ENSG00000066405.13_CLDN18	0	0	0	0	0	0
ENSG00000066422.6_ZBTB11	12	4	8	9	5	4
ENSG00000066427.25_ATXN3	29	22	17	19	13	16
ENSG00000066455.13_GOLGA5	33	24	19	14	17	13
ENSG00000066468.24_FGFR2	17	8	11	5	5	4
ENSG00000066557.6_LRRC40	16	6	2	6	7	9
ENSG00000066583.12_ISOC1	40	31	29	13	25	14
ENSG00000066629.19_EML1	10	7	7	13	2	7
ENSG00000066651.20_TRMT11	11	17	13	7	11	8
ENSG00000066654.14_THUMPD1	59	42	37	18	24	19
ENSG00000066697.15_MSANTD3	9	11	5	6	10	6
ENSG00000066735.16_KIF26A	2	1	0	0	0	0
ENSG00000066739.12_ATG2B	3	3	2	1	1	2
ENSG00000066777.9_ARFGEF1	13	14	8	6	3	4
ENSG00000066813.14_ACSM2B	0	0	0	0	0	0
ENSG00000066827.16_ZFAT	4	2	4	6	2	2
ENSG00000066855.16_MTFR1	45	46	35	17	31	22
ENSG00000066923.18_STAG3	16	13	4	12	18	13
ENSG00000066926.13_FECH	30	23	23	10	13	9
ENSG00000066933.16_MYO9A	7	4	7	6	2	7
ENSG00000067048.17_DDX3Y	3	4	2	11	14	16
ENSG00000067057.19_PFKP	47	44	30	18	16	23
ENSG00000067064.13_IDI1	170	136	99	91	84	81
ENSG00000067066.17_SP100	127	115	82	62	54	87
ENSG00000067082.15_KLF6	98	71	60	51	31	60
ENSG00000067113.17_PLPP1	3	5	0	1	2	2
ENSG00000067141.17_NEO1	18	15	12	5	5	3
ENSG00000067167.8_TRAM1	385	297	274	260	170	311
ENSG00000067177.15_PHKA1	7	8	1	4	2	2
ENSG00000067182.9_TNFRSF1A	69	49	42	31	27	27
ENSG00000067191.16_CACNB1	0	0	1	1	0	0
ENSG00000067208.16_EVI5	19	20	15	18	14	19
ENSG00000067221.14_STOML1	11	14	12	8	15	12
ENSG00000067225.21_PKM	1427	1060	817	584	600	671
ENSG00000067248.11_DHX29	83	39	58	47	43	39
ENSG00000067334.14_DNTTIP2	107	83	54	53	44	40
ENSG00000067365.15_METTL22	12	11	5	8	7	8
ENSG00000067369.14_TP53BP1	7	1	4	4	9	2
ENSG00000067445.22_TRO	1	0	1	0	0	0
ENSG00000067533.6_RRP15	29	25	24	15	13	21
ENSG00000067560.14_RHOA	758	582	429	299	289	346
ENSG00000067596.12_DHX8	54	26	12	10	13	12
ENSG00000067601.10_PMS2P4	3	1	3	2	0	2
ENSG00000067606.17_PRKCZ	0	1	1	1	2	1
ENSG00000067646.12_ZFY	0	0	1	7	5	2
ENSG00000067704.10_IARS2	119	78	67	68	70	67
ENSG00000067715.14_SYT1	0	1	1	0	1	1
ENSG00000067798.16_NAV3	0	0	1	0	0	1
ENSG00000067829.20_IDH3G	97	62	48	26	37	38
ENSG00000067836.13_ROGDI	64	57	52	33	29	42
ENSG00000067840.13_PDZD4	0	0	0	0	0	0
ENSG00000067842.18_ATP2B3	1	0	0	0	0	0
ENSG00000067900.8_ROCK1	22	18	14	9	15	8
ENSG00000067955.15_CBFB	36	25	9	12	12	10
ENSG00000067992.17_PDK3	20	7	7	5	3	9
ENSG00000068001.14_HYAL2	81	63	42	30	24	35
ENSG00000068024.18_HDAC4	3	3	2	0	1	2
ENSG00000068028.18_RASSF1	10	10	6	6	5	4
ENSG00000068078.20_FGFR3	10	5	3	2	4	2
ENSG00000068079.8_IFI35	76	61	55	53	38	49
ENSG00000068097.16_HEATR6	3	5	5	7	3	2
ENSG00000068120.15_COASY	95	65	47	33	30	27
ENSG00000068137.15_PLEKHH3	17	7	8	6	0	4
ENSG00000068305.18_MEF2A	15	10	8	4	7	7
ENSG00000068308.15_OTUD5	14	10	7	4	7	5
ENSG00000068323.17_TFE3	40	19	17	8	12	10
ENSG00000068354.16_TBC1D25	16	14	7	4	9	5
ENSG00000068366.21_ACSL4	20	25	16	11	11	15
ENSG00000068383.19_INPP5A	5	2	2	2	0	3
ENSG00000068394.11_GPKOW	24	22	24	14	15	8
ENSG00000068400.13_GRIPAP1	35	17	13	17	10	16
ENSG00000068438.15_FTSJ1	55	45	38	16	22	13
ENSG00000068489.13_PRR11	0	3	3	0	2	1
ENSG00000068615.20_REEP1	8	7	8	3	9	3
ENSG00000068650.19_ATP11A	1	2	2	1	2	1
ENSG00000068654.17_POLR1A	6	1	3	3	4	3
ENSG00000068697.7_LAPTM4A	784	645	545	418	449	475
ENSG00000068724.18_TTC7A	15	10	11	8	7	7
ENSG00000068745.15_IP6K2	137	107	66	66	55	70
ENSG00000068784.13_SRBD1	11	9	11	5	4	2
ENSG00000068796.19_KIF2A	33	25	31	24	10	25
ENSG00000068831.19_RASGRP2	0	0	0	0	0	1
ENSG00000068878.15_PSME4	9	8	9	7	5	10
ENSG00000068885.15_IFT80	35	14	19	24	23	14
ENSG00000068903.21_SIRT2	59	45	36	29	26	32
ENSG00000068912.15_ERLEC1	163	98	112	105	124	106
ENSG00000068971.14_PPP2R5B	20	3	4	4	9	8
ENSG00000068976.14_PYGM	0	0	0	0	0	0
ENSG00000068985.5_PAGE1	0	0	0	0	0	0
ENSG00000069011.16_PITX1	115	67	67	45	42	48
ENSG00000069018.19_TRPC7	0	0	0	0	0	0
ENSG00000069020.19_MAST4	20	18	12	24	17	21
ENSG00000069122.19_ADGRF5	1	1	0	7	4	8
ENSG00000069188.17_SDK2	2	4	2	2	1	4
ENSG00000069248.12_NUP133	21	18	18	10	13	8
ENSG00000069275.13_NUCKS1	486	359	364	211	228	253
ENSG00000069329.18_VPS35	259	179	150	123	85	101
ENSG00000069345.12_DNAJA2	121	92	81	57	43	47
ENSG00000069399.15_BCL3	15	10	7	1	6	7
ENSG00000069424.16_KCNAB2	6	2	1	6	2	4
ENSG00000069431.14_ABCC9	0	0	0	0	0	0
ENSG00000069482.7_GAL	2	1	0	0	1	2
ENSG00000069493.15_CLEC2D	1	1	2	0	1	2
ENSG00000069509.6_FUNDC1	69	77	51	41	30	41
ENSG00000069535.14_MAOB	49	26	16	10	6	2
ENSG00000069667.16_RORA	10	3	4	6	4	2
ENSG00000069696.7_DRD4	0	0	0	0	0	0
ENSG00000069702.11_TGFBR3	4	2	4	3	8	4
ENSG00000069764.10_PLA2G10	62	50	54	63	53	69
ENSG00000069812.11_HES2	16	12	9	10	12	8
ENSG00000069849.11_ATP1B3	232	130	124	81	61	72
ENSG00000069869.17_NEDD4	5	2	2	4	2	5
ENSG00000069943.10_PIGB	3	3	2	4	1	2
ENSG00000069956.14_MAPK6	52	35	24	28	22	23
ENSG00000069966.19_GNB5	12	10	13	5	4	5
ENSG00000069974.17_RAB27A	21	16	25	14	12	10
ENSG00000069998.12_HDHD5	56	34	43	21	26	33
ENSG00000070010.19_UFD1	151	138	129	98	89	85
ENSG00000070018.9_LRP6	3	0	2	3	8	0
ENSG00000070019.5_GUCY2C	1	0	0	0	0	0
ENSG00000070031.4_SCT	0	0	0	0	0	1
ENSG00000070047.13_PHRF1	14	4	8	5	5	3
ENSG00000070061.16_ELP1	24	13	16	5	8	12
ENSG00000070081.18_NUCB2	747	542	609	486	505	381
ENSG00000070087.15_PFN2	234	196	166	171	171	173
ENSG00000070159.14_PTPN3	23	19	14	5	16	17
ENSG00000070182.21_SPTB	0	0	0	0	0	0
ENSG00000070190.13_DAPP1	120	85	75	64	57	67
ENSG00000070214.17_SLC44A1	73	64	58	48	44	36
ENSG00000070269.14_TMEM260	9	12	5	5	3	11
ENSG00000070366.14_SMG6	8	4	7	1	2	4
ENSG00000070367.16_EXOC5	45	24	21	22	13	14
ENSG00000070371.16_CLTCL1	0	1	4	0	0	2
ENSG00000070388.12_FGF22	0	0	0	1	1	0
ENSG00000070404.10_FSTL3	15	11	2	14	5	14
ENSG00000070413.20_DGCR2	58	50	33	17	28	31
ENSG00000070423.18_RNF126	60	49	50	34	25	29
ENSG00000070444.15_MNT	8	7	3	8	5	7
ENSG00000070476.15_ZXDC	2	4	4	0	2	1
ENSG00000070495.15_JMJD6	17	15	10	14	6	5
ENSG00000070501.12_POLB	35	33	37	36	23	26
ENSG00000070526.15_ST6GALNAC1	240	177	149	113	122	119
ENSG00000070540.13_WIPI1	3	1	6	2	1	0
ENSG00000070601.10_FRMPD1	0	0	0	0	0	0
ENSG00000070610.14_GBA2	12	3	6	3	6	5
ENSG00000070614.15_NDST1	3	4	2	9	7	4
ENSG00000070669.17_ASNS	0	0	0	0	0	0
ENSG00000070718.12_AP3M2	14	11	7	17	8	7
ENSG00000070729.14_CNGB1	1	0	1	0	0	0
ENSG00000070731.11_ST6GALNAC2	1	0	1	0	0	1
ENSG00000070756.17_PABPC1	1232	1051	882	527	579	603
ENSG00000070759.17_TESK2	6	0	3	1	3	1
ENSG00000070761.8_CFAP20	136	117	60	67	52	47
ENSG00000070770.10_CSNK2A2	8	8	6	10	5	5
ENSG00000070778.13_PTPN21	3	2	3	2	5	1
ENSG00000070785.17_EIF2B3	31	20	21	17	9	10
ENSG00000070814.22_TCOF1	17	10	18	7	9	7
ENSG00000070831.18_CDC42	120	75	72	53	65	75
ENSG00000070882.13_OSBPL3	14	2	5	4	7	10
ENSG00000070950.10_RAD18	3	4	5	4	6	2
ENSG00000070961.16_ATP2B1	24	17	25	21	27	28
ENSG00000070985.14_TRPM5	0	0	0	0	0	0
ENSG00000071051.14_NCK2	23	16	14	9	8	9
ENSG00000071054.17_MAP4K4	6	7	5	2	5	9
ENSG00000071073.13_MGAT4A	7	10	4	6	4	3
ENSG00000071082.11_RPL31	5388	4183	5052	6435	5845	7053
ENSG00000071127.18_WDR1	177	135	106	70	58	71
ENSG00000071189.21_SNX13	28	19	17	19	20	19
ENSG00000071205.12_ARHGAP10	1	3	1	1	2	0
ENSG00000071242.12_RPS6KA2	30	22	23	10	14	11
ENSG00000071243.16_ING3	49	37	35	18	26	31
ENSG00000071246.11_VASH1	0	0	1	0	0	1
ENSG00000071282.12_LMCD1	8	10	6	12	7	7
ENSG00000071462.12_BUD23	137	100	82	73	74	79
ENSG00000071537.14_SEL1L	67	50	36	24	26	18
ENSG00000071539.14_TRIP13	151	123	124	77	84	77
ENSG00000071553.18_ATP6AP1	177	159	156	82	90	91
ENSG00000071564.18_TCF3	12	9	5	5	4	9
ENSG00000071575.12_TRIB2	17	20	9	6	3	6
ENSG00000071626.17_DAZAP1	43	34	25	22	24	27
ENSG00000071655.18_MBD3	15	15	8	8	4	7
ENSG00000071677.1_PRLH	0	0	0	0	0	0
ENSG00000071794.16_HLTF	11	12	8	7	4	7
ENSG00000071859.15_FAM50A	156	107	90	73	59	62
ENSG00000071889.17_FAM3A	27	28	32	40	12	18
ENSG00000071894.17_CPSF1	29	15	6	4	8	11
ENSG00000071909.19_MYO3B	1	0	0	0	0	1
ENSG00000071967.12_CYBRD1	36	28	35	4	4	2
ENSG00000071991.9_CDH19	0	0	0	0	1	0
ENSG00000071994.11_PDCD2	77	45	55	50	51	54
ENSG00000072041.18_SLC6A15	0	0	0	3	1	1
ENSG00000072042.13_RDH11	96	69	66	42	35	49
ENSG00000072062.16_PRKACA	19	13	7	9	10	12
ENSG00000072071.17_ADGRL1	6	9	7	4	6	4
ENSG00000072110.16_ACTN1	100	83	67	44	49	53
ENSG00000072121.17_ZFYVE26	6	1	2	2	1	1
ENSG00000072133.12_RPS6KA6	1	1	0	1	2	0
ENSG00000072134.16_EPN2	6	4	1	4	1	2
ENSG00000072135.13_PTPN18	19	21	21	14	18	24
ENSG00000072163.20_LIMS2	0	0	0	1	0	2
ENSG00000072182.14_ASIC4	0	0	0	0	0	0
ENSG00000072195.15_SPEG	0	1	0	0	0	0
ENSG00000072201.14_LNX1	2	4	3	1	3	0
ENSG00000072210.19_ALDH3A2	90	66	64	46	56	44
ENSG00000072274.14_TFRC	22	17	11	19	22	24
ENSG00000072310.18_SREBF1	49	39	41	33	28	35
ENSG00000072315.4_TRPC5	0	0	0	0	0	0
ENSG00000072364.13_AFF4	16	14	12	5	7	10
ENSG00000072401.15_UBE2D1	71	51	50	30	41	45
ENSG00000072415.10_PALS1	23	16	16	11	9	17
ENSG00000072422.17_RHOBTB1	5	2	1	2	2	1
ENSG00000072501.19_SMC1A	29	22	26	12	10	8
ENSG00000072506.14_HSD17B10	127	92	81	69	83	60
ENSG00000072518.22_MARK2	27	15	20	13	10	12
ENSG00000072571.20_HMMR	2	2	5	7	2	7
ENSG00000072609.18_CHFR	21	13	15	13	11	9
ENSG00000072657.10_TRHDE	0	0	0	0	0	0
ENSG00000072682.20_P4HA2	33	26	26	32	33	21
ENSG00000072736.19_NFATC3	1	0	1	1	1	2
ENSG00000072756.18_TRNT1	19	21	20	23	15	16
ENSG00000072778.20_ACADVL	199	134	86	53	56	61
ENSG00000072786.13_STK10	10	13	11	2	2	7
ENSG00000072803.18_FBXW11	29	29	25	10	23	18
ENSG00000072818.12_ACAP1	51	40	33	51	55	45
ENSG00000072832.15_CRMP1	0	0	1	0	1	0
ENSG00000072840.13_EVC	0	1	0	0	0	0
ENSG00000072849.11_DERL2	184	120	129	111	124	104
ENSG00000072858.11_SIDT1	6	4	1	4	1	5
ENSG00000072864.16_NDE1	22	17	11	8	1	14
ENSG00000072952.20_IRAG1	1	0	2	0	0	1
ENSG00000072954.7_TMEM38A	13	7	9	5	11	7
ENSG00000072958.9_AP1M1	31	24	15	11	12	14
ENSG00000073008.15_PVR	11	5	2	3	4	6
ENSG00000073050.12_XRCC1	41	37	20	27	37	16
ENSG00000073060.17_SCARB1	26	16	16	9	5	8
ENSG00000073067.14_CYP2W1	21	16	16	3	5	2
ENSG00000073111.14_MCM2	2	1	1	0	0	2
ENSG00000073146.16_MOV10L1	0	0	0	0	0	0
ENSG00000073150.14_PANX2	3	2	2	0	1	0
ENSG00000073169.15_SELENOO	11	1	1	2	6	0
ENSG00000073282.14_TP63	42	30	16	7	8	9
ENSG00000073331.18_ALPK1	16	11	11	5	5	6
ENSG00000073350.14_LLGL2	36	35	15	15	23	20
ENSG00000073417.15_PDE8A	8	7	7	3	2	5
ENSG00000073464.13_CLCN4	5	5	2	4	1	2
ENSG00000073536.18_NLE1	19	6	1	6	8	5
ENSG00000073578.18_SDHA	77	73	57	27	29	29
ENSG00000073584.20_SMARCE1	14	7	12	14	11	9
ENSG00000073605.19_GSDMB	22	11	4	3	10	2
ENSG00000073614.13_KDM5A	17	13	13	9	7	7
ENSG00000073670.14_ADAM11	0	0	0	0	0	0
ENSG00000073711.11_PPP2R3A	9	5	4	2	1	2
ENSG00000073712.15_FERMT2	1	2	4	5	2	1
ENSG00000073734.10_ABCB11	1	1	2	3	0	0
ENSG00000073737.17_DHRS9	514	355	293	266	276	210
ENSG00000073754.6_CD5L	0	0	0	0	0	0
ENSG00000073756.13_PTGS2	5	1	1	3	3	3
ENSG00000073792.16_IGF2BP2	19	23	9	20	11	16
ENSG00000073803.14_MAP3K13	160	122	121	120	98	94
ENSG00000073849.16_ST6GAL1	105	73	41	48	38	37
ENSG00000073910.23_FRY	1	1	0	1	4	2
ENSG00000073921.18_PICALM	25	11	9	11	12	13
ENSG00000073969.18_NSF	28	36	19	11	6	8
ENSG00000074047.22_GLI2	0	0	0	1	0	0
ENSG00000074054.21_CLASP1	23	11	12	9	9	6
ENSG00000074071.15_MRPS34	168	143	124	91	87	86
ENSG00000074181.9_NOTCH3	10	5	9	5	6	2
ENSG00000074201.9_CLNS1A	311	224	202	202	207	177
ENSG00000074211.14_PPP2R2C	0	1	1	0	0	0
ENSG00000074219.14_TEAD2	2	5	5	0	1	5
ENSG00000074266.22_EED	36	32	31	21	30	27
ENSG00000074276.11_CDHR2	2	0	1	0	1	0
ENSG00000074317.11_SNCB	0	0	0	0	0	0
ENSG00000074319.13_TSG101	188	158	141	118	113	123
ENSG00000074356.17_NCBP3	32	18	22	6	14	6
ENSG00000074370.18_ATP2A3	8	5	9	5	4	2
ENSG00000074410.14_CA12	22	15	16	12	19	18
ENSG00000074416.16_MGLL	137	121	100	49	41	45
ENSG00000074527.13_NTN4	30	23	13	14	15	18
ENSG00000074582.15_BCS1L	24	12	15	7	9	9
ENSG00000074590.14_NUAK1	6	2	6	1	2	2
ENSG00000074603.19_DPP8	15	19	16	8	2	16
ENSG00000074621.14_SLC24A1	1	2	0	0	3	2
ENSG00000074657.14_ZNF532	5	0	2	3	2	4
ENSG00000074660.17_SCARF1	0	0	1	0	0	0
ENSG00000074695.6_LMAN1	158	98	101	48	63	58
ENSG00000074696.13_HACD3	131	101	113	63	83	64
ENSG00000074706.14_IPCEF1	1	0	1	0	0	0
ENSG00000074755.15_ZZEF1	4	4	4	5	5	7
ENSG00000074800.16_ENO1	923	699	512	338	348	371
ENSG00000074842.8_MYDGF	241	193	152	126	123	136
ENSG00000074855.11_ANO8	2	2	1	0	3	0
ENSG00000074935.14_TUBE1	19	20	9	14	21	17
ENSG00000074964.17_ARHGEF10L	4	7	2	1	4	0
ENSG00000074966.11_TXK	0	0	0	0	0	0
ENSG00000075035.10_WSCD2	0	1	0	0	0	0
ENSG00000075043.20_KCNQ2	0	0	0	0	1	0
ENSG00000075073.16_TACR2	1	1	1	1	0	0
ENSG00000075089.10_ACTR6	85	55	49	34	46	42
ENSG00000075131.10_TIPIN	20	12	8	7	4	6
ENSG00000075142.14_SRI	1063	843	739	780	719	784
ENSG00000075151.24_EIF4G3	8	2	8	6	4	5
ENSG00000075188.9_NUP37	56	39	25	20	23	24
ENSG00000075213.11_SEMA3A	25	28	12	15	9	15
ENSG00000075218.19_GTSE1	1	1	0	4	0	1
ENSG00000075223.14_SEMA3C	45	44	21	29	35	30
ENSG00000075234.17_TTC38	17	14	18	15	10	7
ENSG00000075239.14_ACAT1	105	81	83	40	49	47
ENSG00000075240.17_GRAMD4	6	1	5	3	2	2
ENSG00000075275.18_CELSR1	13	18	25	19	22	22
ENSG00000075292.19_ZNF638	19	12	16	6	13	9
ENSG00000075303.13_SLC25A40	16	9	12	6	6	7
ENSG00000075336.12_TIMM21	44	35	37	22	38	24
ENSG00000075340.23_ADD2	2	2	0	0	1	0
ENSG00000075391.18_RASAL2	12	13	11	11	10	4
ENSG00000075399.14_VPS9D1	7	8	2	2	3	2
ENSG00000075407.19_ZNF37A	4	4	10	8	3	6
ENSG00000075413.19_MARK3	21	11	4	8	11	11
ENSG00000075415.15_SLC25A3	359	259	202	99	104	103
ENSG00000075420.13_FNDC3B	42	25	28	20	15	19
ENSG00000075426.12_FOSL2	50	32	18	19	20	26
ENSG00000075429.9_CACNG5	0	0	0	0	0	0
ENSG00000075461.6_CACNG4	2	1	3	1	2	1
ENSG00000075539.15_FRYL	2	4	1	1	1	0
ENSG00000075568.17_TMEM131	16	9	8	7	10	10
ENSG00000075618.18_FSCN1	46	12	9	16	8	18
ENSG00000075624.17_ACTB	3385	2371	1861	1239	1272	1464
ENSG00000075643.6_MOCOS	7	3	5	6	6	5
ENSG00000075651.17_PLD1	11	10	8	5	4	3
ENSG00000075673.12_ATP12A	54	52	28	6	6	4
ENSG00000075702.19_WDR62	0	2	3	1	2	0
ENSG00000075711.21_DLG1	25	15	13	13	3	10
ENSG00000075785.14_RAB7A	246	188	172	122	111	98
ENSG00000075790.12_BCAP29	0	1	1	0	1	0
ENSG00000075826.17_SEC31B	0	0	0	1	0	0
ENSG00000075856.12_SART3	21	13	21	5	8	4
ENSG00000075884.14_ARHGAP15	0	0	0	0	0	0
ENSG00000075891.23_PAX2	0	0	0	0	1	0
ENSG00000075914.13_EXOSC7	62	50	41	23	22	36
ENSG00000075945.13_KIFAP3	42	27	26	23	15	21
ENSG00000075975.17_MKRN2	1	2	0	1	1	0
ENSG00000076003.5_MCM6	6	6	5	3	3	3
ENSG00000076043.11_REXO2	161	168	142	127	122	132
ENSG00000076053.12_RBM7	71	78	55	35	38	43
ENSG00000076067.13_RBMS2	17	13	17	10	5	6
ENSG00000076108.12_BAZ2A	6	6	11	6	3	3
ENSG00000076201.16_PTPN23	25	9	12	11	10	13
ENSG00000076242.16_MLH1	25	15	23	14	16	13
ENSG00000076248.12_UNG	43	34	27	14	19	15
ENSG00000076258.10_FMO4	9	7	9	2	2	5
ENSG00000076321.11_KLHL20	18	13	14	9	8	5
ENSG00000076344.16_RGS11	0	0	0	0	0	0
ENSG00000076351.13_SLC46A1	4	9	1	5	3	4
ENSG00000076356.7_PLXNA2	7	5	5	4	6	5
ENSG00000076382.17_SPAG5	10	14	9	7	11	8
ENSG00000076513.17_ANKRD13A	11	15	10	7	4	9
ENSG00000076554.16_TPD52	108	91	76	42	50	61
ENSG00000076555.16_ACACB	3	0	1	1	2	3
ENSG00000076604.16_TRAF4	56	47	40	31	29	45
ENSG00000076641.4_PAG1	1	0	0	0	0	0
ENSG00000076650.7_GPATCH1	20	16	14	9	9	9
ENSG00000076685.19_NT5C2	2	7	4	4	8	5
ENSG00000076706.17_MCAM	1	1	3	1	0	1
ENSG00000076716.9_GPC4	24	18	10	7	12	6
ENSG00000076770.16_MBNL3	6	2	8	0	1	1
ENSG00000076826.10_CAMSAP3	3	1	1	0	1	2
ENSG00000076864.21_RAP1GAP	7	2	3	1	1	1
ENSG00000076924.12_XAB2	27	17	24	16	15	19
ENSG00000076928.19_ARHGEF1	22	20	11	13	5	12
ENSG00000076944.18_STXBP2	110	97	80	48	50	37
ENSG00000076984.18_MAP2K7	31	14	12	17	11	17
ENSG00000077044.11_DGKD	12	5	3	3	1	5
ENSG00000077063.11_CTTNBP2	2	2	2	1	0	0
ENSG00000077092.20_RARB	35	29	22	12	9	14
ENSG00000077097.17_TOP2B	7	6	8	8	8	8
ENSG00000077147.16_TM9SF3	61	54	42	18	30	28
ENSG00000077150.21_NFKB2	9	2	4	2	1	2
ENSG00000077152.12_UBE2T	71	56	28	35	39	43
ENSG00000077157.22_PPP1R12B	15	7	4	7	5	7
ENSG00000077232.19_DNAJC10	95	77	69	36	56	42
ENSG00000077235.18_GTF3C1	39	33	28	20	11	12
ENSG00000077238.14_IL4R	49	33	19	20	12	10
ENSG00000077254.14_USP33	43	30	29	15	22	18
ENSG00000077264.16_PAK3	0	1	1	0	0	0
ENSG00000077312.9_SNRPA	85	54	56	20	24	32
ENSG00000077327.16_SPAG6	254	195	133	184	171	129
ENSG00000077348.10_EXOSC5	26	18	16	12	15	20
ENSG00000077380.16_DYNC1I2	101	59	57	39	32	27
ENSG00000077420.16_APBB1IP	0	0	0	0	0	0
ENSG00000077454.17_LRCH4	0	0	0	0	1	0
ENSG00000077458.13_FAM76B	8	5	2	5	2	6
ENSG00000077463.15_SIRT6	22	17	16	11	11	7
ENSG00000077514.9_POLD3	37	30	22	19	21	18
ENSG00000077522.15_ACTN2	0	0	0	0	0	0
ENSG00000077549.19_CAPZB	313	264	158	122	132	125
ENSG00000077585.14_GPR137B	8	13	4	6	1	4
ENSG00000077616.11_NAALAD2	0	0	0	1	0	0
ENSG00000077684.16_JADE1	20	19	12	15	8	9
ENSG00000077713.19_SLC25A43	15	12	11	9	11	7
ENSG00000077721.17_UBE2A	164	152	96	86	89	86
ENSG00000077782.22_FGFR1	5	0	2	2	0	1
ENSG00000077800.13_FKBP6	0	0	0	1	0	0
ENSG00000077935.17_SMC1B	0	0	0	0	0	0
ENSG00000077942.19_FBLN1	79	66	45	25	22	28
ENSG00000077984.6_CST7	0	0	0	0	0	0
ENSG00000078018.21_MAP2	5	7	1	4	1	5
ENSG00000078043.16_PIAS2	13	17	14	10	15	14
ENSG00000078053.17_AMPH	0	0	0	0	0	0
ENSG00000078061.14_ARAF	50	26	30	14	12	21
ENSG00000078070.14_MCCC1	31	30	18	14	20	20
ENSG00000078081.8_LAMP3	16	9	9	11	2	8
ENSG00000078098.15_FAP	0	0	0	0	0	0
ENSG00000078114.19_NEBL	24	19	15	10	12	16
ENSG00000078124.13_ACER3	19	14	12	4	5	9
ENSG00000078140.14_UBE2K	100	75	52	53	32	46
ENSG00000078142.14_PIK3C3	18	17	17	10	9	6
ENSG00000078177.14_N4BP2	4	5	2	3	2	4
ENSG00000078237.7_TIGAR	4	3	4	4	3	2
ENSG00000078246.17_TULP3	35	15	14	15	11	10
ENSG00000078269.15_SYNJ2	14	5	14	4	4	7
ENSG00000078295.17_ADCY2	0	0	0	1	1	1
ENSG00000078304.20_PPP2R5C	147	102	92	75	91	87
ENSG00000078319.12_PMS2P1	27	25	19	14	15	16
ENSG00000078369.18_GNB1	39	41	26	22	19	22
ENSG00000078399.19_HOXA9	5	3	2	0	0	0
ENSG00000078401.7_EDN1	17	14	2	17	5	21
ENSG00000078403.17_MLLT10	14	13	11	9	14	10
ENSG00000078487.18_ZCWPW1	13	6	9	8	10	8
ENSG00000078579.9_FGF20	0	0	0	0	0	0
ENSG00000078596.11_ITM2A	0	0	0	0	0	0
ENSG00000078618.23_NRDC	72	55	55	41	38	28
ENSG00000078668.14_VDAC3	353	262	211	189	193	178
ENSG00000078674.19_PCM1	59	63	49	50	44	39
ENSG00000078687.18_TNRC6C	1	3	4	3	0	0
ENSG00000078699.22_CBFA2T2	4	5	0	2	0	1
ENSG00000078725.13_BRINP1	1	0	0	0	0	0
ENSG00000078747.17_ITCH	16	18	17	10	4	17
ENSG00000078795.17_PKD2L2	0	1	1	0	0	0
ENSG00000078804.13_TP53INP2	23	8	14	5	9	7
ENSG00000078808.20_SDF4	123	90	91	54	58	53
ENSG00000078814.18_MYH7B	0	0	1	0	0	1
ENSG00000078898.7_BPIFB2	12	6	9	1	1	3
ENSG00000078900.15_TP73	32	19	21	12	16	14
ENSG00000078902.16_TOLLIP	68	50	51	24	32	31
ENSG00000078967.13_UBE2D4	44	31	41	31	27	37
ENSG00000079101.18_CLUL1	0	0	0	1	1	0
ENSG00000079112.10_CDH17	0	0	1	0	1	0
ENSG00000079134.13_THOC1	18	17	12	5	11	7
ENSG00000079150.19_FKBP7	12	5	8	2	7	5
ENSG00000079156.17_OSBPL6	21	26	15	24	22	22
ENSG00000079215.15_SLC1A3	10	14	5	4	4	7
ENSG00000079246.16_XRCC5	288	205	181	82	93	96
ENSG00000079257.8_LXN	155	148	120	90	91	101
ENSG00000079263.19_SP140	0	1	0	0	1	0
ENSG00000079277.22_MKNK1	20	21	7	5	9	10
ENSG00000079308.20_TNS1	8	6	0	1	2	1
ENSG00000079313.15_REXO1	1	2	0	1	1	1
ENSG00000079332.15_SAR1A	154	101	103	60	83	97
ENSG00000079335.20_CDC14A	18	14	12	14	11	8
ENSG00000079337.16_RAPGEF3	4	2	1	1	0	0
ENSG00000079385.23_CEACAM1	19	8	10	2	1	0
ENSG00000079387.14_SENP1	5	3	1	7	5	2
ENSG00000079393.21_DUSP13	0	0	0	1	0	0
ENSG00000079432.9_CIC	7	6	7	3	1	6
ENSG00000079435.10_LIPE	2	4	1	3	4	1
ENSG00000079459.13_FDFT1	483	360	269	155	172	153
ENSG00000079462.8_PAFAH1B3	117	86	76	42	44	42
ENSG00000079482.14_OPHN1	1	1	2	1	1	0
ENSG00000079557.5_AFM	0	0	0	0	0	0
ENSG00000079616.14_KIF22	52	48	26	34	35	34
ENSG00000079689.14_SCGN	0	0	0	0	0	0
ENSG00000079691.19_CARMIL1	47	18	34	8	16	14
ENSG00000079739.17_PGM1	42	41	29	19	18	25
ENSG00000079785.16_DDX1	114	80	74	45	49	54
ENSG00000079805.19_DNM2	40	38	17	14	20	7
ENSG00000079819.19_EPB41L2	3	3	4	0	1	5
ENSG00000079841.20_RIMS1	0	0	2	0	0	0
ENSG00000079931.15_MOXD1	0	0	1	0	1	0
ENSG00000079950.14_STX7	65	36	34	26	58	28
ENSG00000079974.19_RABL2B	116	100	70	70	93	70
ENSG00000079999.14_KEAP1	105	85	80	49	50	50
ENSG00000080007.8_DDX43	0	0	0	1	2	0
ENSG00000080031.10_PTPRH	0	0	1	1	1	1
ENSG00000080166.16_DCT	1	0	0	0	0	0
ENSG00000080189.15_SLC35C2	57	38	28	21	20	32
ENSG00000080200.10_CRYBG3	6	6	7	6	3	2
ENSG00000080224.18_EPHA6	0	0	0	0	0	0
ENSG00000080293.10_SCTR	0	0	0	0	0	0
ENSG00000080298.16_RFX3	30	25	30	17	16	20
ENSG00000080345.18_RIF1	8	5	5	8	4	5
ENSG00000080371.6_RAB21	21	13	17	5	7	11
ENSG00000080493.19_SLC4A4	6	6	7	8	2	7
ENSG00000080503.24_SMARCA2	40	22	34	21	13	13
ENSG00000080511.5_RDH8	0	0	0	0	0	0
ENSG00000080546.14_SESN1	15	16	11	24	15	14
ENSG00000080561.14_MID2	3	3	2	1	1	0
ENSG00000080572.14_DNAAF6	140	98	98	140	158	156
ENSG00000080573.7_COL5A3	0	0	0	0	1	0
ENSG00000080603.17_SRCAP	3	0	0	1	0	0
ENSG00000080608.10_PUM3	42	31	27	24	16	19
ENSG00000080618.17_CPB2	0	0	0	0	0	0
ENSG00000080644.16_CHRNA3	0	0	0	0	1	1
ENSG00000080709.16_KCNN2	0	0	0	0	0	0
ENSG00000080802.20_CNOT4	21	13	8	10	9	11
ENSG00000080815.20_PSEN1	52	55	44	46	24	43
ENSG00000080819.9_CPOX	4	3	0	1	4	3
ENSG00000080822.17_CLDND1	49	57	46	45	45	54
ENSG00000080823.23_MOK	65	42	45	56	47	39
ENSG00000080824.19_HSP90AA1	2446	1791	1438	1310	1066	938
ENSG00000080839.12_RBL1	2	3	0	0	1	0
ENSG00000080845.19_DLGAP4	29	33	22	23	20	18
ENSG00000080854.16_IGSF9B	0	0	0	0	0	0
ENSG00000080910.14_CFHR2	0	0	0	0	0	0
ENSG00000080947.15_CROCCP3	0	0	0	0	1	0
ENSG00000080986.13_NDC80	5	3	1	5	3	3
ENSG00000081014.11_AP4E1	3	5	4	4	2	4
ENSG00000081019.14_RSBN1	47	33	34	7	18	27
ENSG00000081026.19_MAGI3	15	8	3	5	5	2
ENSG00000081041.9_CXCL2	17	27	11	10	10	24
ENSG00000081051.8_AFP	0	0	0	0	0	0
ENSG00000081052.14_COL4A4	0	0	0	0	0	0
ENSG00000081059.20_TCF7	6	3	3	0	0	3
ENSG00000081087.16_OSTM1	34	22	15	23	13	27
ENSG00000081138.14_CDH7	0	0	0	0	1	0
ENSG00000081148.12_IMPG2	1	0	0	0	0	0
ENSG00000081154.12_PCNP	211	176	155	145	145	153
ENSG00000081177.19_EXD2	29	13	23	16	14	14
ENSG00000081181.8_ARG2	1	3	3	2	0	0
ENSG00000081189.16_MEF2C	0	0	0	0	0	0
ENSG00000081237.21_PTPRC	0	1	0	0	0	0
ENSG00000081248.12_CACNA1S	0	0	0	0	0	0
ENSG00000081277.13_PKP1	55	26	14	12	9	12
ENSG00000081307.15_UBA5	35	30	27	16	18	13
ENSG00000081320.11_STK17B	71	43	56	16	28	20
ENSG00000081377.17_CDC14B	16	7	4	1	4	2
ENSG00000081386.13_ZNF510	3	4	6	5	4	1
ENSG00000081479.15_LRP2	0	0	0	0	0	0
ENSG00000081665.14_ZNF506	19	19	11	7	7	6
ENSG00000081692.13_JMJD4	26	21	23	25	12	18
ENSG00000081721.12_DUSP12	20	35	13	15	16	19
ENSG00000081760.17_AACS	39	26	24	9	18	11
ENSG00000081791.9_DELE1	26	12	14	13	8	8
ENSG00000081800.9_SLC13A1	0	0	0	0	0	0
ENSG00000081803.17_CADPS2	3	4	5	2	1	1
ENSG00000081818.4_PCDHB4	0	0	0	0	0	0
ENSG00000081842.18_PCDHA6	0	0	0	0	0	0
ENSG00000081853.15_PCDHGA2	0	0	0	0	0	0
ENSG00000081870.12_HSPB11	349	257	236	240	234	287
ENSG00000081913.14_PHLPP1	8	7	7	7	2	1
ENSG00000081923.15_ATP8B1	32	24	23	22	16	11
ENSG00000081985.14_IL12RB2	1	0	0	0	1	1
ENSG00000082014.17_SMARCD3	5	5	2	6	0	0
ENSG00000082068.9_WDR70	32	22	25	23	11	12
ENSG00000082074.19_FYB1	24	14	6	5	6	12
ENSG00000082146.13_STRADB	9	6	9	3	10	2
ENSG00000082153.18_BZW1	87	99	79	40	38	59
ENSG00000082196.21_C1QTNF3	1	0	0	0	0	1
ENSG00000082212.13_ME2	42	21	24	12	15	12
ENSG00000082213.18_C5orf22	27	10	17	8	7	9
ENSG00000082258.13_CCNT2	15	14	7	10	6	14
ENSG00000082269.17_FAM135A	8	9	5	4	2	3
ENSG00000082293.13_COL19A1	0	0	0	1	0	0
ENSG00000082438.18_COBLL1	4	8	4	3	1	2
ENSG00000082458.12_DLG3	62	41	22	19	18	27
ENSG00000082482.14_KCNK2	0	0	0	0	0	0
ENSG00000082497.12_SERTAD4	14	13	8	15	8	10
ENSG00000082512.15_TRAF5	3	3	2	0	3	3
ENSG00000082515.18_MRPL22	190	174	164	140	148	156
ENSG00000082516.9_GEMIN5	8	7	5	2	3	1
ENSG00000082641.16_NFE2L1	87	72	60	52	30	47
ENSG00000082684.16_SEMA5B	0	0	0	0	0	0
ENSG00000082701.17_GSK3B	16	7	14	9	7	8
ENSG00000082781.12_ITGB5	16	17	8	7	9	9
ENSG00000082805.21_ERC1	3	2	2	1	2	5
ENSG00000082898.19_XPO1	57	37	44	28	28	35
ENSG00000082929.8_LINC01587	2	0	1	1	0	0
ENSG00000082996.20_RNF13	69	48	52	42	47	37
ENSG00000083067.24_TRPM3	0	0	0	0	0	0
ENSG00000083093.11_PALB2	4	4	3	5	4	3
ENSG00000083097.15_DOP1A	4	1	1	1	1	0
ENSG00000083099.11_LYRM2	139	94	98	82	79	87
ENSG00000083123.15_BCKDHB	28	14	12	13	13	16
ENSG00000083168.11_KAT6A	18	15	2	8	5	7
ENSG00000083223.18_TUT7	17	11	12	8	10	9
ENSG00000083290.20_ULK2	5	6	2	3	2	5
ENSG00000083307.12_GRHL2	42	29	32	23	27	21
ENSG00000083312.19_TNPO1	70	56	53	30	23	31
ENSG00000083444.17_PLOD1	14	23	9	7	3	13
ENSG00000083454.23_P2RX5	0	0	0	0	0	0
ENSG00000083457.12_ITGAE	59	54	46	64	55	51
ENSG00000083520.15_DIS3	22	11	10	14	7	10
ENSG00000083535.16_PIBF1	53	34	31	20	17	16
ENSG00000083544.16_TDRD3	21	7	14	8	7	9
ENSG00000083622.8_ENSG00000083622	0	0	0	0	0	0
ENSG00000083635.8_NUFIP1	7	6	1	6	6	8
ENSG00000083642.19_PDS5B	43	20	24	13	15	11
ENSG00000083720.13_OXCT1	16	11	2	8	2	9
ENSG00000083750.13_RRAGB	15	5	9	2	6	5
ENSG00000083799.18_CYLD	22	15	7	9	5	13
ENSG00000083807.10_SLC27A5	30	32	27	28	36	32
ENSG00000083812.13_ZNF324	10	8	5	2	5	2
ENSG00000083814.13_ZNF671	6	8	6	7	6	3
ENSG00000083817.9_ZNF416	5	3	3	1	2	4
ENSG00000083828.16_ZNF586	4	5	4	4	1	3
ENSG00000083838.17_ZNF446	14	12	11	15	10	8
ENSG00000083844.10_ZNF264	36	20	18	12	12	10
ENSG00000083845.9_RPS5	3266	2986	3096	4108	3958	5259
ENSG00000083857.15_FAT1	10	5	5	4	5	11
ENSG00000083896.13_YTHDC1	34	29	28	17	14	22
ENSG00000083937.10_CHMP2B	137	112	80	61	58	70
ENSG00000084070.12_SMAP2	25	10	13	8	11	12
ENSG00000084072.17_PPIE	88	63	65	68	83	61
ENSG00000084073.10_ZMPSTE24	85	56	51	38	46	52
ENSG00000084090.14_STARD7	83	60	52	42	36	44
ENSG00000084092.7_NOA1	73	60	51	36	32	31
ENSG00000084093.19_REST	70	36	32	15	29	22
ENSG00000084110.11_HAL	0	0	0	0	0	0
ENSG00000084112.15_SSH1	3	4	7	0	3	2
ENSG00000084207.18_GSTP1	5303	4241	3507	4513	4708	4068
ENSG00000084234.18_APLP2	345	275	215	109	117	126
ENSG00000084444.14_FAM234B	6	1	4	2	3	3
ENSG00000084453.17_SLCO1A2	0	0	0	0	0	0
ENSG00000084463.8_WBP11	67	57	43	34	44	37
ENSG00000084623.12_EIF3I	202	148	140	106	117	103
ENSG00000084628.10_NKAIN1	0	0	0	0	0	0
ENSG00000084636.18_COL16A1	15	6	7	15	12	14
ENSG00000084652.16_TXLNA	80	51	51	29	26	23
ENSG00000084676.16_NCOA1	8	7	4	4	3	2
ENSG00000084693.16_AGBL5	59	43	42	36	40	29
ENSG00000084710.14_EFR3B	2	0	0	4	1	1
ENSG00000084731.15_KIF3C	5	2	5	6	3	1
ENSG00000084733.11_RAB10	216	165	134	97	103	93
ENSG00000084734.9_GCKR	0	0	0	0	0	0
ENSG00000084754.12_HADHA	128	100	71	43	53	41
ENSG00000084764.12_MAPRE3	79	69	52	45	59	38
ENSG00000084774.14_CAD	5	3	3	4	1	2
ENSG00000085063.17_CD59	1488	1003	840	921	863	898
ENSG00000085117.12_CD82	530	371	332	161	157	175
ENSG00000085185.16_BCORL1	1	4	0	2	1	1
ENSG00000085224.23_ATRX	29	23	23	24	15	16
ENSG00000085231.14_AK6	84	65	49	50	37	39
ENSG00000085274.16_MYNN	17	16	21	21	22	19
ENSG00000085276.19_MECOM	59	32	34	16	19	18
ENSG00000085365.18_SCAMP1	83	50	34	31	36	33
ENSG00000085377.15_PREP	40	20	16	6	11	9
ENSG00000085382.12_HACE1	3	5	4	1	1	4
ENSG00000085415.16_SEH1L	39	24	19	14	13	14
ENSG00000085433.17_WDR47	18	10	8	5	11	4
ENSG00000085449.15_WDFY1	71	26	31	20	20	13
ENSG00000085465.13_OVGP1	1	0	0	0	0	0
ENSG00000085491.17_SLC25A24	76	49	62	33	30	40
ENSG00000085511.20_MAP3K4	6	5	7	6	6	5
ENSG00000085514.16_PILRA	0	0	1	0	0	0
ENSG00000085552.18_IGSF9	10	6	6	4	1	1
ENSG00000085563.15_ABCB1	0	0	0	0	0	0
ENSG00000085644.14_ZNF213	6	2	3	0	4	2
ENSG00000085662.14_AKR1B1	187	161	129	142	152	141
ENSG00000085719.13_CPNE3	118	75	82	56	36	38
ENSG00000085721.13_RRN3	18	13	12	4	7	6
ENSG00000085733.16_CTTN	309	173	175	68	116	148
ENSG00000085741.14_WNT11	0	0	0	0	0	0
ENSG00000085760.15_MTIF2	36	34	23	19	11	10
ENSG00000085788.14_DDHD2	14	8	4	7	4	6
ENSG00000085831.16_TTC39A	14	10	16	16	18	17
ENSG00000085832.17_EPS15	22	16	15	9	10	6
ENSG00000085840.13_ORC1	1	0	0	0	1	0
ENSG00000085871.9_MGST2	272	187	173	140	143	121
ENSG00000085872.15_CHERP	36	16	15	14	8	10
ENSG00000085978.22_ATG16L1	18	13	17	3	11	5
ENSG00000085982.15_USP40	20	21	21	8	6	9
ENSG00000085998.15_POMGNT1	100	73	55	79	81	68
ENSG00000085999.13_RAD54L	0	0	1	0	0	0
ENSG00000086015.23_MAST2	4	2	0	2	2	1
ENSG00000086061.16_DNAJA1	732	574	454	366	373	378
ENSG00000086062.13_B4GALT1	131	106	57	46	47	50
ENSG00000086065.14_CHMP5	487	366	362	494	447	478
ENSG00000086102.19_NFX1	55	33	25	40	28	43
ENSG00000086159.13_AQP6	0	1	0	0	1	0
ENSG00000086189.11_DIMT1	1	2	1	3	2	5
ENSG00000086200.17_IPO11	70	47	52	41	44	42
ENSG00000086205.18_FOLH1	4	1	2	0	0	0
ENSG00000086232.13_EIF2AK1	76	74	55	53	48	42
ENSG00000086289.13_EPDR1	11	11	9	6	7	8
ENSG00000086300.17_SNX10	2	0	2	2	1	0
ENSG00000086475.15_SEPHS1	36	33	14	14	8	16
ENSG00000086504.18_MRPL28	96	77	65	52	57	50
ENSG00000086506.3_HBQ1	1	1	0	0	1	0
ENSG00000086544.4_ITPKC	10	9	6	10	2	1
ENSG00000086548.9_CEACAM6	1095	868	640	206	137	248
ENSG00000086570.13_FAT2	2	4	1	3	4	6
ENSG00000086589.12_RBM22	41	28	38	9	23	20
ENSG00000086598.11_TMED2	739	540	534	366	452	456
ENSG00000086619.15_ERO1B	9	7	5	8	3	4
ENSG00000086666.19_ZFAND6	153	126	125	93	99	85
ENSG00000086696.11_HSD17B2	13	5	11	3	0	4
ENSG00000086712.13_TXLNG	18	11	7	8	5	9
ENSG00000086717.19_PPEF1	1	0	1	0	0	1
ENSG00000086730.17_LAT2	2	1	0	0	1	0
ENSG00000086758.16_HUWE1	16	12	11	6	3	11
ENSG00000086827.9_ZW10	15	8	12	5	5	0
ENSG00000086848.15_ALG9	2	5	2	0	2	0
ENSG00000086967.10_MYBPC2	0	0	0	0	0	0
ENSG00000087008.16_ACOX3	25	21	21	7	7	12
ENSG00000087053.20_MTMR2	43	43	27	22	14	13
ENSG00000087074.8_PPP1R15A	159	125	78	115	99	107
ENSG00000087076.9_HSD17B14	1	2	1	0	1	1
ENSG00000087077.14_TRIP6	110	70	55	41	44	44
ENSG00000087085.16_ACHE	1	1	0	0	0	0
ENSG00000087086.15_FTL	2386	2206	2033	2225	2163	2553
ENSG00000087087.20_SRRT	85	46	38	20	19	24
ENSG00000087088.21_BAX	107	77	101	85	64	90
ENSG00000087095.13_NLK	9	3	5	6	4	5
ENSG00000087111.21_PIGS	86	60	60	18	23	23
ENSG00000087116.17_ADAMTS2	0	0	0	0	0	0
ENSG00000087128.10_TMPRSS11E	1	0	1	0	0	1
ENSG00000087152.16_ATXN7L3	9	7	3	6	3	5
ENSG00000087157.19_PGS1	28	32	21	16	13	15
ENSG00000087191.13_PSMC5	231	181	157	107	108	94
ENSG00000087206.17_UIMC1	11	19	11	6	12	11
ENSG00000087237.12_CETP	0	0	0	0	0	0
ENSG00000087245.13_MMP2	0	0	1	1	0	1
ENSG00000087250.9_MT3	11	10	6	10	16	11
ENSG00000087253.13_LPCAT2	19	18	10	8	3	9
ENSG00000087258.16_GNAO1	0	0	0	0	0	0
ENSG00000087263.17_OGFOD1	27	17	14	9	13	8
ENSG00000087266.17_SH3BP2	5	6	2	3	4	3
ENSG00000087269.16_NOP14	13	16	14	8	6	7
ENSG00000087274.19_ADD1	49	24	22	20	14	22
ENSG00000087299.12_L2HGDH	4	8	3	1	3	1
ENSG00000087301.9_TXNDC16	2	5	3	2	3	1
ENSG00000087302.9_RTRAF	352	248	199	177	151	187
ENSG00000087303.19_NID2	0	1	0	0	0	0
ENSG00000087338.5_GMCL1	35	27	24	25	23	24
ENSG00000087365.16_SF3B2	268	173	155	91	86	82
ENSG00000087448.11_KLHL42	10	11	4	7	4	4
ENSG00000087460.29_GNAS	387	306	215	200	157	148
ENSG00000087470.20_DNM1L	22	20	19	13	15	16
ENSG00000087494.16_PTHLH	12	14	4	7	8	12
ENSG00000087495.17_PHACTR3	1	1	0	6	2	2
ENSG00000087502.19_ERGIC2	107	66	63	61	47	78
ENSG00000087510.7_TFAP2C	14	6	6	5	4	3
ENSG00000087586.18_AURKA	9	12	11	5	5	8
ENSG00000087842.11_PIR	143	98	92	64	64	56
ENSG00000087884.16_AAMDC	68	57	46	39	35	31
ENSG00000087903.13_RFX2	97	55	53	43	49	47
ENSG00000087995.16_METTL2A	43	19	28	18	25	22
ENSG00000088002.12_SULT2B1	30	28	22	21	19	20
ENSG00000088035.18_ALG6	31	32	14	10	10	10
ENSG00000088038.20_CNOT3	5	7	3	2	4	3
ENSG00000088053.11_GP6	0	0	0	1	2	0
ENSG00000088179.9_PTPN4	6	3	7	2	2	4
ENSG00000088205.13_DDX18	126	106	70	42	58	49
ENSG00000088247.19_KHSRP	27	25	31	17	13	17
ENSG00000088256.9_GNA11	54	41	30	29	27	29
ENSG00000088280.20_ASAP3	11	10	13	7	0	6
ENSG00000088298.13_EDEM2	45	35	34	18	15	26
ENSG00000088305.19_DNMT3B	1	1	1	0	0	0
ENSG00000088320.4_REM1	0	0	1	1	1	0
ENSG00000088325.16_TPX2	11	9	9	4	7	4
ENSG00000088340.17_FER1L4	3	4	3	3	6	1
ENSG00000088356.6_PDRG1	47	36	28	29	38	39
ENSG00000088367.23_EPB41L1	57	36	26	19	25	16
ENSG00000088386.17_SLC15A1	1	1	0	0	3	0
ENSG00000088387.22_DOCK9	13	6	6	3	3	5
ENSG00000088448.14_ANKRD10	23	17	11	9	8	11
ENSG00000088451.11_TGDS	13	12	8	7	12	9
ENSG00000088538.13_DOCK3	0	1	0	0	1	1
ENSG00000088543.15_C3orf18	6	4	1	2	3	1
ENSG00000088682.14_COQ9	65	63	55	31	46	42
ENSG00000088726.16_TMEM40	58	45	46	60	43	67
ENSG00000088727.14_KIF9	500	428	341	414	467	410
ENSG00000088756.13_ARHGAP28	0	0	0	0	1	0
ENSG00000088766.12_CRLS1	1	3	1	0	1	0
ENSG00000088808.18_PPP1R13B	12	10	7	7	5	4
ENSG00000088812.18_ATRN	3	11	5	3	4	2
ENSG00000088826.18_SMOX	13	7	8	4	6	14
ENSG00000088832.18_FKBP1A	400	292	264	223	203	216
ENSG00000088833.18_NSFL1C	151	128	94	69	69	87
ENSG00000088836.14_SLC4A11	76	60	53	28	35	23
ENSG00000088854.13_DNAAF9	2	13	5	4	4	9
ENSG00000088876.13_ZNF343	2	0	1	2	2	5
ENSG00000088881.22_EBF4	13	6	2	2	4	6
ENSG00000088888.18_MAVS	37	31	19	15	17	12
ENSG00000088899.16_LZTS3	26	9	21	8	6	8
ENSG00000088930.8_XRN2	101	85	66	50	47	51
ENSG00000088970.16_KIZ	35	28	22	16	11	7
ENSG00000088986.11_DYNLL1	2635	2082	1617	1411	1454	1345
ENSG00000088992.18_TESC	5	4	3	4	2	13
ENSG00000089006.17_SNX5	87	75	56	33	55	50
ENSG00000089009.16_RPL6	873	1932	1200	532	545	1491
ENSG00000089012.14_SIRPG	0	0	0	0	0	0
ENSG00000089022.14_MAPKAPK5	26	21	22	14	18	19
ENSG00000089041.17_P2RX7	0	0	1	0	0	1
ENSG00000089048.15_ESF1	22	26	22	11	28	23
ENSG00000089050.16_RBBP9	31	21	29	14	13	17
ENSG00000089053.13_ANAPC5	86	88	65	56	78	56
ENSG00000089057.15_SLC23A2	5	4	3	1	4	0
ENSG00000089060.12_SLC8B1	19	10	8	5	3	1
ENSG00000089063.15_TMEM230	179	165	122	112	121	120
ENSG00000089091.17_DZANK1	15	18	8	7	11	5
ENSG00000089094.20_KDM2B	9	6	5	1	1	4
ENSG00000089101.19_CFAP61	17	11	9	6	11	11
ENSG00000089123.16_TASP1	18	21	30	27	24	19
ENSG00000089127.15_OAS1	150	124	80	73	67	73
ENSG00000089154.11_GCN1	18	14	7	9	2	4
ENSG00000089157.16_RPLP0	2472	1956	1655	1712	1557	1610
ENSG00000089159.17_PXN	112	85	71	40	39	42
ENSG00000089163.4_SIRT4	4	0	1	2	0	1
ENSG00000089177.19_KIF16B	10	5	5	3	3	9
ENSG00000089195.15_TRMT6	42	34	28	29	30	15
ENSG00000089199.10_CHGB	0	0	0	0	0	0
ENSG00000089220.5_PEBP1	618	471	350	304	259	245
ENSG00000089234.16_BRAP	20	18	12	8	8	14
ENSG00000089248.7_ERP29	431	321	259	178	176	197
ENSG00000089250.20_NOS1	0	0	0	0	0	0
ENSG00000089280.19_FUS	117	93	78	46	57	46
ENSG00000089289.16_IGBP1	136	116	82	72	81	82
ENSG00000089327.15_FXYD5	27	28	18	5	13	6
ENSG00000089335.22_ZNF302	17	14	9	14	13	8
ENSG00000089351.15_GRAMD1A	15	12	10	3	7	5
ENSG00000089356.19_FXYD3	55	32	40	26	31	22
ENSG00000089486.17_CDIP1	18	10	10	5	4	6
ENSG00000089505.18_CMTM1	0	0	0	0	0	0
ENSG00000089558.9_KCNH4	0	0	0	0	0	0
ENSG00000089597.18_GANAB	131	101	69	39	35	49
ENSG00000089639.11_GMIP	7	4	5	1	1	5
ENSG00000089682.17_RBM41	13	10	10	3	6	6
ENSG00000089685.15_BIRC5	23	13	15	10	17	20
ENSG00000089692.9_LAG3	8	8	7	1	2	2
ENSG00000089693.11_MLF2	391	300	231	178	172	169
ENSG00000089723.10_OTUB2	1	1	0	2	0	2
ENSG00000089737.18_DDX24	123	92	70	48	45	38
ENSG00000089775.12_ZBTB25	11	8	10	5	14	9
ENSG00000089818.18_NECAP1	22	17	15	11	11	13
ENSG00000089820.17_ARHGAP4	8	8	9	1	9	2
ENSG00000089847.13_ANKRD24	0	0	0	0	0	0
ENSG00000089876.12_DHX32	52	35	23	18	18	11
ENSG00000089902.10_RCOR1	1	2	2	7	1	4
ENSG00000089916.18_GPATCH2L	9	8	3	2	8	5
ENSG00000090006.18_LTBP4	40	32	12	8	10	6
ENSG00000090013.11_BLVRB	189	154	136	122	102	116
ENSG00000090020.11_SLC9A1	26	9	9	4	4	6
ENSG00000090054.16_SPTLC1	88	57	82	62	51	49
ENSG00000090060.19_PAPOLA	317	253	245	169	210	208
ENSG00000090061.17_CCNK	2	3	0	2	1	1
ENSG00000090097.22_PCBP4	19	13	15	4	5	8
ENSG00000090104.12_RGS1	1	2	0	1	1	5
ENSG00000090238.12_YPEL3	28	30	20	22	12	18
ENSG00000090263.16_MRPS33	198	188	163	151	174	156
ENSG00000090266.13_NDUFB2	884	721	741	726	752	847
ENSG00000090273.14_NUDC	518	424	276	250	270	219
ENSG00000090316.16_MAEA	194	122	74	52	34	41
ENSG00000090339.9_ICAM1	7	3	4	1	7	5
ENSG00000090372.15_STRN4	39	26	17	12	14	7
ENSG00000090376.11_IRAK3	21	23	16	13	4	5
ENSG00000090382.7_LYZ	22	31	20	4	10	12
ENSG00000090432.7_MUL1	44	23	23	13	7	16
ENSG00000090447.12_TFAP4	14	14	16	8	14	8
ENSG00000090470.15_PDCD7	15	3	9	7	3	5
ENSG00000090487.11_SPG21	116	85	75	48	42	34
ENSG00000090512.12_FETUB	1	0	0	0	0	0
ENSG00000090520.12_DNAJB11	80	60	39	37	33	39
ENSG00000090530.10_P3H2	2	3	3	2	3	3
ENSG00000090534.20_THPO	0	0	0	0	0	0
ENSG00000090554.13_FLT3LG	1	1	0	2	2	2
ENSG00000090565.17_RAB11FIP3	2	5	2	0	0	0
ENSG00000090581.11_GNPTG	84	71	74	59	58	86
ENSG00000090612.22_ZNF268	18	12	9	6	7	5
ENSG00000090615.16_GOLGA3	95	67	70	45	63	52
ENSG00000090621.15_PABPC4	52	34	27	29	22	22
ENSG00000090659.18_CD209	0	0	0	0	0	0
ENSG00000090661.12_CERS4	34	31	29	30	20	26
ENSG00000090674.16_MCOLN1	13	9	13	8	3	8
ENSG00000090686.16_USP48	40	14	21	11	17	15
ENSG00000090776.6_EFNB1	38	27	19	1	7	9
ENSG00000090857.14_PDPR	2	4	1	0	2	2
ENSG00000090861.17_AARS1	46	33	21	13	15	16
ENSG00000090863.12_GLG1	57	53	42	25	18	24
ENSG00000090889.12_KIF4A	6	6	3	3	5	1
ENSG00000090905.19_TNRC6A	23	19	20	18	9	8
ENSG00000090924.15_PLEKHG2	3	2	0	2	0	0
ENSG00000090932.11_DLL3	3	1	7	1	2	7
ENSG00000090971.5_NAT14	41	32	27	24	32	20
ENSG00000090975.14_PITPNM2	0	0	0	0	0	0
ENSG00000090989.18_EXOC1	36	17	20	9	15	15
ENSG00000091009.8_RBM27	17	6	14	7	6	6
ENSG00000091010.6_POU4F3	0	0	0	0	0	0
ENSG00000091039.17_OSBPL8	29	23	19	16	11	12
ENSG00000091073.20_DTX2	101	104	74	33	35	34
ENSG00000091106.19_NLRC4	0	0	0	0	0	0
ENSG00000091127.14_PUS7	6	9	3	2	2	1
ENSG00000091128.13_LAMB4	0	2	1	1	1	1
ENSG00000091129.22_NRCAM	0	0	2	0	0	1
ENSG00000091136.15_LAMB1	12	9	9	2	5	6
ENSG00000091137.14_SLC26A4	2	9	5	0	1	0
ENSG00000091138.13_SLC26A3	0	0	0	0	0	0
ENSG00000091140.15_DLD	169	94	100	73	61	61
ENSG00000091157.15_WDR7	4	5	2	1	2	0
ENSG00000091164.13_TXNL1	191	124	106	81	95	75
ENSG00000091181.20_IL5RA	79	41	29	33	43	20
ENSG00000091262.17_ABCC6	35	38	13	23	20	21
ENSG00000091317.8_CMTM6	356	282	262	181	211	204
ENSG00000091409.16_ITGA6	11	10	6	3	4	4
ENSG00000091428.18_RAPGEF4	0	1	0	0	0	0
ENSG00000091436.17_MAP3K20	19	17	9	9	7	12
ENSG00000091482.8_SMPX	2	0	0	0	0	1
ENSG00000091483.8_FH	73	50	38	27	33	25
ENSG00000091490.11_SEL1L3	40	39	34	15	10	17
ENSG00000091513.16_TF	14	9	7	4	5	13
ENSG00000091527.17_CDV3	20	20	8	13	8	14
ENSG00000091536.20_MYO15A	1	0	0	0	0	1
ENSG00000091542.9_ALKBH5	191	143	98	74	95	72
ENSG00000091583.11_APOH	1	1	0	0	0	2
ENSG00000091592.17_NLRP1	2	2	3	0	1	0
ENSG00000091622.16_PITPNM3	3	0	3	3	2	5
ENSG00000091640.8_SPAG7	180	152	135	107	110	120
ENSG00000091651.9_ORC6	9	9	8	5	5	9
ENSG00000091656.19_ZFHX4	1	0	0	0	0	0
ENSG00000091732.17_ZC3HC1	24	14	14	13	12	9
ENSG00000091831.25_ESR1	1	1	0	0	0	0
ENSG00000091844.8_RGS17	18	8	8	7	2	3
ENSG00000091879.14_ANGPT2	1	0	0	0	0	0
ENSG00000091947.10_TMEM101	57	55	39	49	48	36
ENSG00000091986.16_CCDC80	236	152	178	195	133	152
ENSG00000092010.15_PSME1	568	454	347	294	249	259
ENSG00000092020.11_PPP2R3C	40	18	35	20	19	16
ENSG00000092036.19_HAUS4	49	37	18	16	19	16
ENSG00000092051.18_JPH4	0	0	0	0	0	0
ENSG00000092068.21_SLC7A8	26	13	17	8	8	13
ENSG00000092094.11_OSGEP	48	39	36	18	31	41
ENSG00000092096.19_SLC22A17	4	2	1	2	0	3
ENSG00000092098.18_RNF31	0	0	0	0	0	0
ENSG00000092108.22_SCFD1	83	67	58	58	53	35
ENSG00000092140.16_G2E3	26	23	16	14	17	11
ENSG00000092148.14_HECTD1	43	53	38	18	23	24
ENSG00000092199.19_HNRNPC	516	373	299	212	232	237
ENSG00000092200.13_RPGRIP1	0	0	0	0	0	0
ENSG00000092201.10_SUPT16H	63	69	52	34	27	26
ENSG00000092203.15_TOX4	56	54	35	23	22	20
ENSG00000092208.19_GEMIN2	22	15	14	10	10	15
ENSG00000092295.12_TGM1	41	22	15	3	6	3
ENSG00000092330.19_TINF2	37	31	24	20	18	17
ENSG00000092377.15_TBL1Y	0	0	0	4	4	3
ENSG00000092421.17_SEMA6A	0	0	1	0	0	0
ENSG00000092439.16_TRPM7	6	4	12	3	5	3
ENSG00000092445.12_TYRO3	14	16	9	10	11	14
ENSG00000092470.12_WDR76	4	4	2	1	1	3
ENSG00000092529.25_CAPN3	0	0	0	0	0	0
ENSG00000092531.10_SNAP23	53	42	26	22	20	31
ENSG00000092607.15_TBX15	0	0	0	0	0	0
ENSG00000092621.13_PHGDH	57	49	26	34	26	14
ENSG00000092758.18_COL9A3	6	12	6	5	5	5
ENSG00000092820.19_EZR	910	698	599	538	615	594
ENSG00000092841.19_MYL6	3068	2370	2203	2471	2600	3299
ENSG00000092847.14_AGO1	28	19	20	9	16	24
ENSG00000092850.12_TEKT2	128	104	98	128	126	121
ENSG00000092853.14_CLSPN	5	4	1	0	0	6
ENSG00000092871.17_RFFL	4	2	0	2	0	1
ENSG00000092929.13_UNC13D	2	1	0	2	1	0
ENSG00000092931.12_MFSD11	28	15	15	13	14	11
ENSG00000092964.18_DPYSL2	25	20	9	8	6	8
ENSG00000092969.12_TGFB2	6	2	3	3	2	4
ENSG00000092978.11_GPATCH2	14	11	10	9	12	13
ENSG00000093000.19_NUP50	76	32	47	24	25	35
ENSG00000093009.11_CDC45	4	3	1	2	3	1
ENSG00000093010.15_COMT	677	469	360	241	251	262
ENSG00000093072.19_ADA2	28	22	19	5	7	1
ENSG00000093134.17_VNN3P	7	7	5	6	11	10
ENSG00000093144.19_ECHDC1	90	58	51	65	69	75
ENSG00000093167.18_LRRFIP2	46	28	24	15	16	21
ENSG00000093183.14_SEC22C	38	24	25	20	23	17
ENSG00000093217.11_XYLB	1	1	0	3	1	6
ENSG00000094631.22_HDAC6	27	17	13	8	9	7
ENSG00000094755.17_GABRP	219	150	172	46	44	54
ENSG00000094796.5_KRT31	0	0	0	0	0	1
ENSG00000094804.12_CDC6	4	3	5	5	4	7
ENSG00000094841.14_UPRT	24	17	17	7	11	7
ENSG00000094880.11_CDC23	30	29	25	10	23	7
ENSG00000094914.14_AAAS	67	42	30	12	19	10
ENSG00000094916.16_CBX5	189	94	103	39	61	44
ENSG00000094963.14_FMO2	4	4	3	6	8	8
ENSG00000094975.14_SUCO	22	25	15	11	6	12
ENSG00000095002.15_MSH2	28	16	13	13	13	17
ENSG00000095015.6_MAP3K1	8	7	5	3	3	2
ENSG00000095059.17_DHPS	47	40	33	35	32	35
ENSG00000095066.12_HOOK2	34	45	36	37	22	46
ENSG00000095110.9_NXPE1	0	0	0	0	0	0
ENSG00000095139.15_ARCN1	83	58	58	45	31	31
ENSG00000095203.15_EPB41L4B	28	17	24	17	20	23
ENSG00000095209.12_TMEM38B	21	17	10	17	18	18
ENSG00000095261.14_PSMD5	57	39	24	16	13	29
ENSG00000095303.17_PTGS1	0	0	1	0	0	0
ENSG00000095319.14_NUP188	18	10	13	1	8	6
ENSG00000095321.18_CRAT	18	15	15	2	2	10
ENSG00000095370.20_SH2D3C	2	0	0	0	0	0
ENSG00000095380.11_NANS	237	220	180	164	143	147
ENSG00000095383.20_TBC1D2	37	21	16	12	4	9
ENSG00000095397.17_WHRN	8	5	3	1	2	2
ENSG00000095464.10_PDE6C	0	0	0	0	0	0
ENSG00000095485.18_CWF19L1	12	17	11	11	12	16
ENSG00000095539.16_SEMA4G	5	2	2	0	0	1
ENSG00000095564.15_BTAF1	9	3	5	4	4	1
ENSG00000095574.12_IKZF5	7	7	7	9	8	3
ENSG00000095585.18_BLNK	19	12	7	6	7	8
ENSG00000095587.9_TLL2	1	0	0	0	0	0
ENSG00000095596.12_CYP26A1	21	6	11	5	2	6
ENSG00000095627.10_TDRD1	0	0	0	0	0	0
ENSG00000095637.23_SORBS1	0	0	1	0	0	0
ENSG00000095713.14_CRTAC1	1	1	0	0	0	0
ENSG00000095739.11_BAMBI	6	5	4	8	6	3
ENSG00000095752.7_IL11	1	2	0	0	0	1
ENSG00000095777.17_MYO3A	1	0	0	0	0	0
ENSG00000095787.25_WAC	27	15	16	18	15	12
ENSG00000095794.20_CREM	44	52	32	39	27	39
ENSG00000095906.17_NUBP2	71	56	53	59	41	55
ENSG00000095951.17_HIVEP1	5	3	1	0	2	0
ENSG00000095970.17_TREM2	6	7	8	10	12	13
ENSG00000096006.12_CRISP3	0	0	0	0	0	1
ENSG00000096060.15_FKBP5	39	44	22	18	10	12
ENSG00000096063.16_SRPK1	29	32	26	9	13	14
ENSG00000096070.19_BRPF3	2	4	3	1	1	2
ENSG00000096080.12_MRPS18A	1	0	0	1	1	2
ENSG00000096088.16_PGC	0	0	0	1	0	0
ENSG00000096092.6_TMEM14A	168	150	146	101	114	81
ENSG00000096093.16_EFHC1	186	107	113	65	85	61
ENSG00000096384.20_HSP90AB1	847	661	456	301	331	300
ENSG00000096401.8_CDC5L	63	42	47	21	15	24
ENSG00000096433.11_ITPR3	0	2	0	1	1	1
ENSG00000096654.16_ZNF184	2	1	1	4	1	4
ENSG00000096696.15_DSP	87	64	37	35	41	32
ENSG00000096717.12_SIRT1	6	3	4	6	3	0
ENSG00000096746.18_HNRNPH3	85	74	63	46	38	52
ENSG00000096872.17_IFT74	80	62	48	40	51	46
ENSG00000096968.14_JAK2	9	3	2	3	1	2
ENSG00000096996.16_IL12RB1	0	0	1	0	0	0
ENSG00000097007.19_ABL1	8	7	4	2	4	7
ENSG00000097021.20_ACOT7	23	17	9	13	10	8
ENSG00000097033.14_SH3GLB1	109	90	91	52	58	64
ENSG00000097046.13_CDC7	7	1	10	3	0	1
ENSG00000097096.10_SYDE2	5	1	1	3	2	0
ENSG00000099139.14_PCSK5	18	15	6	14	13	7
ENSG00000099194.6_SCD	100	68	47	46	55	58
ENSG00000099203.7_TMED1	1	1	3	2	0	1
ENSG00000099204.21_ABLIM1	75	39	39	52	42	54
ENSG00000099219.15_ERMP1	15	11	5	5	6	2
ENSG00000099246.18_RAB18	173	124	112	117	96	112
ENSG00000099250.18_NRP1	33	33	25	24	26	23
ENSG00000099251.14_HSD17B7P2	0	0	0	0	0	0
ENSG00000099256.19_PRTFDC1	4	2	2	3	5	4
ENSG00000099260.12_PALMD	40	31	31	30	32	35
ENSG00000099282.10_TSPAN15	175	157	129	102	107	107
ENSG00000099284.15_MACROH2A2	68	50	51	19	28	25
ENSG00000099290.17_WASHC2A	21	19	17	9	11	6
ENSG00000099308.12_MAST3	3	1	2	0	1	1
ENSG00000099326.9_MZF1	21	20	16	8	10	11
ENSG00000099330.9_OCEL1	90	75	44	49	54	61
ENSG00000099331.14_MYO9B	5	3	5	7	2	3
ENSG00000099337.5_KCNK6	16	12	12	14	4	12
ENSG00000099338.23_CATSPERG	1	3	2	2	0	0
ENSG00000099341.13_PSMD8	353	278	197	192	192	181
ENSG00000099364.18_FBXL19	6	1	2	1	0	1
ENSG00000099365.11_STX1B	0	1	0	0	0	0
ENSG00000099377.14_HSD3B7	11	5	7	2	3	0
ENSG00000099381.19_SETD1A	4	2	2	5	1	1
ENSG00000099385.12_BCL7C	62	44	43	32	31	39
ENSG00000099617.4_EFNA2	2	1	0	0	0	1
ENSG00000099622.14_CIRBP	326	255	185	155	153	136
ENSG00000099624.8_ATP5F1D	365	286	232	160	134	161
ENSG00000099625.14_CBARP	0	0	1	0	1	0
ENSG00000099715.15_PCDH11Y	0	0	0	0	0	0
ENSG00000099721.16_AMELY	0	0	0	0	0	0
ENSG00000099725.14_PRKY	0	0	0	2	1	2
ENSG00000099769.6_IGFALS	0	0	0	0	0	0
ENSG00000099783.12_HNRNPM	241	191	129	97	104	94
ENSG00000099785.11_MARCHF2	18	10	21	6	6	13
ENSG00000099795.7_NDUFB7	592	514	537	550	589	712
ENSG00000099797.15_TECR	56	58	39	37	34	29
ENSG00000099800.8_TIMM13	242	177	164	147	168	174
ENSG00000099804.9_CDC34	18	23	12	11	15	9
ENSG00000099810.21_MTAP	32	21	26	14	10	13
[truncated: 28,252 more rows]
