# Supplementary material for: Tonic and early interferons defend against respiratory viruses in primary human lung organoid-derived air-liquid interface cultures
Source: J Virol. 2026 May 20;100(6):e02104-25. doi: 10.1128/jvi.02104-25 (PMC13288630; doi:10.1128/jvi.02104-25)
Supplement: Data Set S2 — CIBERSORTx-assisted signature matrix of transcriptional patterns used for cell clustering. [file jvi.02104-25-s0002.xlsx]

## Sheet: Cibersortx signature matrix
Dataset S2: Cibersortx-assisted signature matrix of transcriptional patterns used for cell clustering
Gene	B_cells	Basal	Brush_cells	Cycling_Basal	Dendritic	Deuterosomal	Endothelial	Fibroblast	Ionocyte	LT/NK	Macrophage	Mast_cells	Monocyte	Multiciliated	Multiciliated_N	PNEC	Pericyte	Plasma_cells	Precursor	SMG_Goblet	Secretory	Secretory_N	Serous	Smooth_muscle	Suprabasal	Suprabasal_N
A1BG	66.9226	52.2198	1	1	122.901	7.63052	22.5989	122.163	25.5209	91.7334	84.3326	121.355	139.875	24.7398	80.7942	107.362	105.927	445.746	1	1	1	1	1	1	1	1
A2M	1	13.239	1	1	267.464	1	1158.14	1877.82	1	1	199.623	1	182.038	1	1	1	1167.79	10.7684	1	24.4546	11.4766	1	36.18	758.424	12.99	1
A2M.AS1	1	1	1	1	1	1	1	1	1	22.2218	1	126.198	1	1	1	1	1	1	1	1	1	1	1	50.9872	1	1
A2ML1	1	1	1	1	1	1	1	1	1	1	1	1	1	1	1	1	31.9963	1	1	1	1	9.38177	1	1	1	132.353
AADAC	1	32.254	1	31.5983	1	12.0844	1	1	1	1	1	1	1	1	79.2883	1	1	1	1	1	28.8833	1	1	1	20.9363	1
ABCA1	1	12.3604	1	11.1587	43.1175	1	1	32.2793	1	1	168.009	74.7568	225.479	1	1	18.598	1	1	1	1	1	21.6557	12.6475	1	7.99311	82.0654
ABCA10	1	1	1	1	1	1	1	218.626	1	1	1	1	1	16.504	8.69293	21.7369	1	1	1	1	1	1	1	1	1	1
ABCA12	1	1	1	1	1	1	1	1	1	1	1	1	1	1	88.0259	1	1	1	1	1	1	1	1	1	1	1
ABCA6	1	1	1	1	1	1	1	414.34	1	1	1	1	1	14.4387	13.7868	35.0722	1	1	1	1	1	1	1	1	1	1
ABCA8	1	1	1	1	1	1	1	551.701	1	1	1	1	1	1	1	1	1	1	1	1	1	1	1	1	1	1
ABCA9	1	1	1	1	1	1	1	181.982	1	1	1	1	1	9.09345	7.64247	1	1	1	1	1	1	1	1	1	1	1
ABCB1	1	1	1	1	1	1	150.711	23.1155	1	51.4847	1	9.28624	1	1	1	1	1	1	1	1	1	1	1	1	1	1
ABCB9	1	7.74434	152.818	1	1	1	11.061	1	1	1	1	1	1	1	1	1	110.717	60.6191	1	1	9.6436	1	10.8696	1	1	1
ABCC5	1	52.781	182.951	80.9365	29.8731	44.1775	23.814	34.393	48.1217	14.7525	24.2455	69.0806	33.7605	117.087	74.4843	50.027	1	1	55.4316	1	74.0894	89.7841	27.9622	48.0677	99.9167	102.97
ABCC6	1	1	1	1	22.9856	34.373	1	1	1	1	1	1	1	93.5966	139.588	1	1	1	1	16.1117	36.3108	16.6823	15.2609	1	1	1
ABCD1	1	1	1	1	41.1175	1	1	1	1	1	61.8356	1	35.2748	1	1	1	1	1	1	1	1	8.8285	1	65.7943	14.5586	21.1604
ABCG2	1	1	1	1	1	1	182.343	1	1	1	33.6376	1	1	1	1	1	1	20.0824	1	1	9.12263	1	1	1	8.33233	1
ABHD12B	1	1	1	1	1	75.9419	1	1	1	1	1	1	1	81.573	52.9506	194.631	1	1	1	1	8.26948	15.1926	1	1	1	1
ABI3	107.61	1	1	1	419.442	1	177.433	1	1	270.988	55.1258	1	116.907	1	1	1	1	1	1	1	1	1	1	1	1	1
ABI3BP	1	18.4034	1	1	1	1	1	496.134	1	1	1	1	1	1	1	1	1	10.7684	1	1	1	1	1	105.257	1	1
ABLIM2	1	1	1	1	1	36.9041	17.2592	1	1	1	1	1	1	1	1	1	1	1	1	1	1	1	1	1	1	1
ABLIM3	1	1	1	1	1	1	72.9134	1	1	1	1	1	1	1	1	1	1	1	1	1	8.91285	1	1	1	14.8345	1
AC000068.5	1	1	1	1	1	1	1	1	1	1	1	1	1	9.50468	8.0256	1	1	37.8918	1	1	1	1	1	1	1	1
AC002456.2	1	1	152.103	1	1	6.22113	1	1	1	1	1	1	28.695	1	1	1	1	1	12.516	1	1	1	1	1	1	1
AC002472.13	1	1	1	1	1	77.2814	1	1	1	1	1	1	1	161.697	130.388	1	1	1	1	1	13.6341	1	1	1	1	1
AC004257.3	1	19.6724	1	1	1	31.0424	10.925	1	1	1	8.94128	1	1	9.86083	1	1	1	1	40.3209	1	8.93732	9.69587	1	1	9.67333	21.0822
AC004381.6	1	1	1	45.3071	1	102.723	1	1	1	1	1	1	1	20.6675	20.8784	1	1	1	1	29.5112	1	1	1	1	1	1
AC004490.1	1	1	1	1	1	1	1	1	55.6052	1	1	1	1	1	1	1	1	1	1	1	1	1	1	1	1	1
AC005042.4	1	1	1	1	1	1	1	1	1	1	1	1	1	1	1	1	1	1	1	1	1	1	28.4903	1	1	1
AC005152.3	1	1	1	1	1	1	1	1	1	1	1	1	1	1	1	1	1	1	1	1	1	1	80.1385	1	1	1
AC005281.1	1	1	1	1	1	10.6788	1	1	1	1	1	1	1	40.118	94.3807	1	1	1	1	1	1	1	1	1	1	1
AC006116.20	1	1	1	1	1	1	1	1	1	21.0893	1	1	1	1	1	1	1	1	1	1	1	1	1	1	1	1
AC006129.2	77.1393	1	1	1	1	1	1	1	1	133.526	10.1596	1	1	1	1	1	1	39.651	1	1	1	1	1	1	1	1
AC006129.4	135.767	1	1	1	29.6656	1	1	1	1	1	1	1	44.9702	1	1	1	1	154.546	1	1	1	1	1	1	1	1
AC006262.5	1	1	1	1	1	1	1	1	1	1	1	1	1	1	1	1	1	1	1	1	1	1	1	1	1	52.1152
AC006273.5	1	42.1576	1	9.98155	1	1	1	1	1	1	1	1	1	17.8232	1	1	1	1	1	1	11.0937	11.598	1	1	17.8813	1
AC007040.11	1	1	1	1	1	1	1	1	31.4409	1	1	1	1	1	1	1	1	1	1	1	1	1	1	1	1	1
AC007255.8	1	1	1	1	1	16.3422	1	1	1	1	1	1	1	1	1	1	1	1	1	1	23.0393	1	1	1	15.2076	1
AC007383.4	1	1	1	1	1	1	1	1	1	1	1	1	1	1	1	1	1	1	15.9448	1	1	1	1	1	1	1
AC007386.2	1	1	1	1	1	1	1	1	1	1	1	1	1	1	1	1	1	52.3505	1	1	1	1	1	1	1	1
AC007405.6	1	1	1	1	1	108.806	1	1	1	1	1	1	1	113.23	135.335	1	1	1	1	37.5072	11.294	1	48.1071	1	1	1
AC007773.2	1	1	1	1	1	1	1	1	1	1	1	1	1	26.2732	11.0272	1	1	1	1	20.2072	1	1	1	1	1	1
AC008592.8	1	1	1	1	1	1	1	1	1	1	1	1	1	1	1	1	1	1	1	1	1	1	15.8082	1	1	1
AC009120.10	1	1	1	12.0839	1	1	1	1	1	1	1	75.948	1	33.8345	81.8899	1	1	1	62.5614	1	11.5262	1	1	1	9.01233	1
AC009133.12	1	17.7631	1	8.71319	1	25.532	1	1	1	19.4807	1	1	1	13.4785	22.9946	1	1	1	1	1	35.6023	63.8456	1	1	18.1117	25.6762
AC009133.14	1	1	1	1	1	30.0264	1	1	1	1	1	1	1	21.7592	23.8314	1	1	1	1	1	39.2699	58.801	1	1	8.74957	16.4259
AC009133.17	23.3224	1	1	1	1	1	1	1	1	1	1	1	1	1	1	1	1	1	1	1	1	1	1	1	1	1
AC009336.24	1	1	1	1	1	1	31.3096	1	1	1	1	1	1	1	1	1	1	1	1	1	1	1	1	1	1	1
AC009480.3	1	33.1148	1	1	1	1	1	1	1	1	1	1	1	1	1	1	1	1	1	1	1	1	1	1	15.8091	1
AC009502.4	1	1	1	1	1	1	1	1	1	1	1	1	1	99.9026	37.6615	1	1	1	1	1	1	1	1	1	1	1
AC009961.3	1	1	1	1	9.80871	1	1	1	1	1	1	1	1	1	1	157.485	1	1	1	1	9.98039	9.90146	1	1	1	10.4971
AC010226.4	1	1	1	1	1	1	12.8766	31.8573	1	1	1	74.6047	1	1	1	1	123.182	1	1	13.4803	1	8.14736	28.8259	19.8358	1	1
AC011043.1	1	20.6792	1	12.7348	1	1	1	1	1	1	1	1	1	1	1	1	11.7737	1	9.23844	1	1	1	1	1	1	1
AC011526.1	23.3224	1	1	1	1	1	405.206	1	1	1	1	1	1	16.4021	1	1	1	1	1	1	1	1	1	1	1	1
AC011899.9	1	1	1	1	10.0461	1	1	1	1	1	81.2137	1	35.1758	1	1	1	1	1	1	1	1	1	1	1	1	1
AC012358.8	1	11.8051	1	15.9172	1	1	11.4038	1	1	1	1	1	1	14.532	12.0701	32.1054	1	1	1	44.3166	17.0074	1	1	1	12.8811	1
AC013264.2	22.6281	1	1	1	38.6129	196.431	1	20.3499	5.36934	106.986	34.6389	121.212	13.058	695.889	518.867	1	1	1	1	1	44.3929	27.6763	1	1	20.7328	1
AC016629.8	1	1	1	1	1	60.6042	1	1	1	1	1	1	1	44.8317	30.5485	1	1	1	1	1	11.0781	7.64539	1	1	14.0082	1
AC017002.1	1	1	1	1	1	1	1	13.9	1	46.0775	1	1	40.2506	1	1	1	1	1	1	1	1	1	1	1	1	1
AC019349.5	1	1	1	1	1	1	1	1	1	1	1	1	1	1	1	1	1	1	1	1	1	1	1	1	1	34.8147
AC020571.3	1	1	1	1	1	1	1	1	1	47.2544	1	261.054	1	1	1	1	1	1	1	1	1	1	1	1	1	1
AC024560.2	1	1	1	1	1	1	1	1	22.9679	1	1	1	1	11.1892	14.111	1	1	1	15.9448	1	7.12128	38.5322	1	1	1	9.09372
AC026202.3	1	1	1	1	1	1	1	1	1	1	1	1	1	1	1	1	1	18.1256	1	1	1	1	1	1	1	1
AC046143.3	1	1	1	1	1	1	7.34326	1	1	1	1	1	1	1	1	1	1	1	1	22.5387	1	1	1	1	1	1
AC064834.3	1	1	1	1	1	1	1	1	1	1	58.4278	1	1	1	1	1	1	1	1	1	1	1	1	1	1	1
AC068282.3	1	1	1	1	1	1	1	1	1	1	1	1	1	1	75.5416	1	1	1	1	1	1	1	1	1	1	1
AC068610.5	1	1	1	1	1	62.4468	1	1	1	1	1	1	1	10.9856	1	1	1	1	1	1	1	1	1	1	1	1
AC068831.10	1	1	1	1	1	1	1	1	1	1	1	1	1	1	1	1	1	1	12.516	1	1	1	1	1	1	1
AC073283.4	1	1	71.6814	1	1	1	1	1	1	1	1	1	1	1	1	1	1	1	36.5302	19.7843	21.9891	26.3108	23.112	1	19.265	1
AC074138.3	1	8.62182	1	1	1	1	10.0972	1	1	1	1	1	1	8.218	1	11.5514	1	136.124	1	38.4954	11.7776	7.68668	15.2673	1	9.27331	1
AC074183.4	1	44.8279	1	1	1	1	13.6838	1	1	1	1	1	1	1	1	1	1	1	1	1	1	1	1	1	1	1
AC074212.5	1	17.243	1	1	1	19.103	1	1	1	1	1	1	1	46.7176	20.0986	1	1	71.4329	1	56.3312	21.2469	31.08	23.4597	1	1	1
AC078883.3	1	1	1	1	1	1	1	1	1	1	1	14.3006	1	1	1	1	1	163.026	1	1	1	1	1	1	1	1
AC078941.1	1	1	1	1	1	1	1	1	1	1	1	1	1	1	1	1	1	1	1	13.4803	1	1	450.979	1	1	1
AC079354.1	1	1	1	1	1	1	1	1	1	1	1	53.3358	1	144.365	177.623	1	1	1	1	1	1	1	1	1	1	1
AC079767.4	158.437	1	1	1	1	1	1	1	1	1	39.7635	1	27.1753	1	1	1	1	1	1	1	1	1	1	1	1	1
AC090186.1	58.8616	20.5496	147.947	15.6642	25.6543	1	37.0697	41.5668	55.5341	30.1225	1	1	25.7474	1	1	1	1	175.359	1	18.3549	25.4935	13.9028	22.5661	8.37978	23.9244	1
AC091729.9	1	10.3858	101.16	24.5622	1	42.8995	1	1	1	1	1	1	1	21.2245	14.9575	52.1083	1	110.935	1	46.0908	14.6665	10.7778	27.7649	1	12.4494	11.9502
AC092580.4	1	1	1	1	1	1	1	1	1	496.123	1	1	1	1	1	1	1	1	1	1	1	1	1	1	1	1
AC093375.1	1	1	1	1	1	1	1	1	1	1	1	1	1	1	1	1	1	1	1	15.1236	1	1	1	1	1	1
AC093391.2	1	1	1	1	1	1	1	1	1	1	1	1	1	1	1	1	1	1	12.516	1	1	1	1	1	1	1
AC093818.1	1	1	1	1	1	1	7.07255	1	1	1	1	14.3006	1	1	1	1	1	254.388	1	1	1	1	1	1	1	1
AC096772.6	1	1	1	1	1	9.40817	1	1	1	1	1	1	1	10.1994	1	107.362	76.8939	1	1	1	9.86699	9.08029	1	1	1	1
AC097724.3	1	1	1	1	1	1	1	1	1	1	1	1	1	16.5826	10.7328	1	96.3707	1	1	7.50402	1	1	11.7977	1	1	1
AC104654.2	1	1	1	1	1	1	1	1	1	1	1	1	1	1	1	1	1	1	1	1	1	1	18.6921	1	1	1
AC104809.3	1	1	1	1	1	162.565	1	1	1	1	1	1	1	237.94	190.179	1	1	1	1	1	11.1502	1	1	1	1	1
AC104820.2	1	1	1	1	1	1	1	1	1	73.1446	1	1	1	1	1	1	1	1	1	1	1	1	1	1	1	1
AC104841.2	1	1	1	1	1	1	1	1	1	1	1	1	1	1	1	1	1	1	1	20.8873	1	1	1	1	1	1
AC110619.2	1	1	1	1	1	1	1	1	1	1	1	1	1	1	1	1	1	1	1	229.056	73.6088	50.2801	1	1	12.3521	27.324
AC116035.1	1	1	1	1	1	1	48.7732	1	1	1	1	1	1	1	1	1	1	1	1	1	1	1	1	1	1	1
AC124944.3	1	22.391	1	1	1	1	1	1	1	1	1	1	1	1	1	1	1	1	1	1	1	1	1	1	1	1
AC131025.8	1	1	1	1	1	1	1	13.5296	1	1	1	1	1	1	1	1	157.623	1	1	1	1	1	1	296.746	1	1
AC137934.1	1	1	1	1	1	12.5153	1	1	1	1	1	1	1	7.09542	1	18.598	1	94.4123	1	1	1	1	11.6116	1	1	1
AC144831.1	1	1	1	1	1	1	1	1	54.108	1	1	1	30.648	1	1	1	1	1	1	1	1	18.4951	1	1	1	12.1895
AC147651.1	1	20.2948	1	1	1	1	1	1	1	1	1	1	1	1	1	1	1	1	1	1	1	1	1	1	1	1
AC147651.4	1	1	1	1	1	1	1	1	1	26.3236	1	78.8854	37.2391	1	1	1	11.7737	1	1	1	1	1	1	1	1	1
AC195454.1	1	1	1	1	1	17.1872	1	1	1	1	1	1	1	75.9956	49.3527	1	1	1	1	1	1	1	1	1	1	1
ACADL	1	1	1	8.97915	1	1	1	1	1	1	1	1	1	1	1	1	1	1	1	25.1206	1	1	14.7209	1	1	1
ACADSB	43.4006	25.8243	182.951	35.6037	24.0217	29.685	24.6347	55.1682	13.5531	15.1629	22.3305	1	1	33.4652	44.0019	11.5514	18.9109	1	204.469	92.0853	60.0191	66.3755	47.2562	17.4967	45.3279	59.0654
ACAP1	581.333	37.3804	1	15.0849	87.2306	32.8437	1	26.3796	1	665.512	9.83895	34.069	30.8299	124.742	61.531	1	1	67.5318	1	18.939	22.8433	9.71151	1	18.8597	20.1352	10.4942
ACKR3	1	38.7165	1	43.3995	1	1	14.0493	86.2487	69.9322	1	47.0485	1	1	1	1	18.598	1	1	1	1	48.9356	22.083	1	17.2832	58.5479	19.5378
ACKR4	1	1	1	1	1	26.0009	1	74.7775	1	1	1	1	1	160.41	133.991	1	1	1	1	1	1	1	1	92.5589	1	22.3739
ACOT11	1	71.2544	252.263	46.7157	1	39.3119	1	1	37.4886	1	15.1416	33.6337	31.1519	63.4923	44.6386	1	1	1	9.18071	33.0532	34.1782	48.402	23.3711	1	59.7544	55.8431
ACOT7	1	30.4621	1	99.2506	19.0128	108.38	20.5301	1	74.0996	51.6375	311.405	344.454	16.4245	17.9084	18.2974	29.0743	1	1	1	1	16.8326	21.1437	15.032	32.5623	34.6375	56.8842
ACP5	505.926	41.544	1	33.9164	282.389	1	1	118.303	1	71.4949	1125.62	343.619	600.156	15.645	10.7537	29.0743	1	199.076	1	62.4536	36.9666	16.7798	15.3627	1	23.5039	19.1911
ACSL4	47.0412	24.4672	376.745	31.1878	78.8327	29.937	29.2038	57.2022	54.4637	33.0801	66.4646	320.994	99.1303	1	1	1	1	1	66.0807	26.8217	40.5099	48.5007	24.3746	27.6086	30.3777	21.2491
ACSL6	1	7.81882	1	1	15.7632	1	1	1	1	35.8309	14.8998	1	36.3717	1	1	1	1	1	1	1	14.2955	1	73.6762	1	1	1
ACSM3	1	25.868	1	33.4667	1	1	1	1	1	1	13.058	135.77	1	1	1	1	1	1	1	1	7.56985	1	16.9194	1	26.8234	1
ACTA2	1	42.4097	1	24.5903	29.8636	20.0925	23.5483	225.879	1	20.8684	9.9579	74.6047	1	21.2891	16.7744	1	2910.79	30.3053	12.516	33.9566	19.6135	1	54.7994	3179.78	33.5685	1
ACTA2.AS1	1	1	1	1	1	1	1	1	1	1	1	1	1	1	1	1	141.038	1	1	1	1	1	1	184.112	1	1
ACTBL2	1	1	1	1	1	1	1	1	1	1	1	1	1	1	1	1	1	1	1	1	1	1	1	291.443	1	1
ACTG2	1	1	1	1	9.97942	1	9.22983	47.8542	1	1	1	1	1	1	1	157.485	1063.99	10.7684	1	1	1	1	9.49092	2985.13	1	1
ACTL10	1	31.6881	1	1	1	1	1	1	66.4878	1	1	1	26.9587	1	1	1	1	1	1	22.4192	15.441	18.6062	1	1	16.5547	27.9545
ACTR3B	1	12.9818	1	15.7578	1	11.6429	1	1	121.977	14.1022	1	1	1	20.5796	15.8638	1	1	1	1	1	12.1567	10.6636	16.1536	1	11.877	12.6912
ACTR3C	1	8.62154	1	9.26639	1	34.2435	1	1	61.4189	9.75379	1	1	1	28.6512	29.2607	1	1	1	1	1	16.1742	1	1	1	18.2207	12.9287
ACVRL1	1	1	1	1	1	1	136.515	112.472	1	1	141.315	1	1	1	1	1	1	1	1	1	1	1	1	1	1	1
ACY3	1	1	1	1	13.7501	1	1	1	1	1	1	1	1	1	1	1	1	1	1	40.3882	23.4908	10.0148	5.69661	1	1	1
ADA	82.2703	9.36468	1	17.7371	44.3667	5.33496	28.5202	1	1	89.1179	10.1093	1	42.135	1	1	35.0722	1	199.459	1	1	1	1	1	1	9.596	1
ADAD2	1	19.7843	1	16.8701	1	1	1	1	1	1	1	1	1	1	1	1	1	1	1	1	1	1	1	1	28.0154	20.1898
ADAM12	1	1	77.266	1	1	33.4192	1	1	1	15.8617	1	122.363	1	83.3204	132.642	1	1	1	1	1	1	1	1	1	1	1
ADAM19	119.422	1	1	1	32.131	1	1	1	1	66.4053	1	1	77.0602	1	1	1	1	108.658	1	1	1	1	1	1	1	1
ADAM33	1	1	1	1	1	1	1	230.217	1	1	1	1	1	1	1	1	1	1	1	1	1	1	1	49.1226	1	1
ADAM8	25.3885	1	1	1	55.3862	1	1	1	1	69.4612	1	1	189.45	1	1	1	1	9.47906	1	1	10.6823	30.1711	1	1	1	1
ADAMTS1	1	1	1	1	1	1	67.0715	152.993	1	1	1	1	1	1	1	1	71.019	1	1	1	1	1	1	175.707	1	1
ADAMTS2	1	1	1	1	1	1	1	60.8706	1	1	1	1	1	1	1	1	1	1	1	1	1	1	1	1	1	1
ADAMTS6	78.565	1	1	1	1	1	42.3959	1	1	1	1	1	1	1	1	1	1	1	1	1	1	1	1	111.165	1	1
ADAMTS7	1	1	1	1	1	1	1	1	1	1	1	1	1	1	77.5684	1	1	1	1	1	1	1	1	1	1	1
ADAMTS8	1	1	1	1	1	1	1	78.4313	1	1	1	1	1	1	1	1	1	1	1	1	1	1	1	55.5823	1	1
ADAMTS9	1	1	1	1	1	1	62.254	1	20.4259	1	1	1	1	1	1	1	1	1	1	9.91663	1	1	1	1	1	1
ADAMTS9.AS2	1	45.5265	1	1	1	1	23.1012	50.6518	1	1	1	1	1	1	1	1	17.1605	1	1	1	1	1	1	65.0168	1	1
ADAMTSL4	1	1	1	1	18.8352	1	1	62.5542	1	1	145.74	1	24.6766	1	1	1	1	1	1	1	1	1	1	1	1	1
ADAMTSL5	1	56.2088	1	11.9982	1	1	1	1	1	1	1	1	1	1	1	1	1	1	1	1	1	1	1	1	14.3341	1
ADAP2	1	1	1	1	172.331	1	1	1	1	1	115.936	1	117.272	13.8628	1	1	42.9797	1	1	1	1	1	1	1	1	1
ADARB1	1	1	1	1	1	1	55.8	24.3189	1	31.3134	1	94.1533	1	1	75.015	1	1	1	1	1	1	1	1	188.149	1	1
ADARB2	1	1	1	1	1	1	1	1	1	1	1	1	1	1	1	1	1	1	1	1	1	1	26.6948	1	1	1
ADC	78.7875	10.023	1	1	17.8436	1	10.6395	1	1	8.85452	1	1	1	25.3191	13.2346	1	1	1	1	1	1	1	1	1	1	1
ADCK1	1	19.9713	1	12.4078	1	1	1	1	1	1	8.31543	1	1	1	1	1	1	1	12.516	29.1595	1	1	1	1	8.24833	9.82559
ADCK4	36.4042	32.0894	101.16	34.3475	14.2019	66.0987	13.2869	1	1	33.9682	22.03	1	49.6266	69.1103	66.5316	107.362	1	129.109	1	26.9633	23.0639	21.2244	22.9013	1	32.6119	27.5143
ADCY2	1	10.2565	1	16.7053	1	35.19	1	1	1	20.3779	1	1	1	18.0632	26.6953	73.5792	1	1	1	10.9274	71.5328	54.8814	1	11.157	30.2148	15.7334
ADCY3	23.3224	22.4188	1	17.9373	7.74391	13.5055	1	29.0455	1	13.9853	46.4514	70.9279	30.925	1	1	1	137.064	1	12.1824	1	1	5.88641	1	1	1	1
ADCY4	1	1	1	1	1	1	157.99	1	1	1	1	1	1	1	1	1	1	1	1	1	1	1	1	1	1	1
ADCY5	1	1	1	1	1	1	1	1	80.1263	1	1	1	1	1	1	1	180.419	1	1	1	1	1	1	45.5936	1	1
ADCY7	71.9877	1	101.16	1	92.7035	1	1	29.2941	1	60.5693	122.357	107.442	80.3143	1	1	1	1	1	1	1	1	1	1	1	1	1
ADGB	1	1	1	1	1	70.2444	1	1	1	1	1	1	1	180.26	170.931	1	1	1	1	1	1	1	1	1	1	1
ADH1A	1	18.3937	1	8.47426	1	1	1	1	1	1	1	1	1	1	1	1	1	1	1	1	33.8126	25.672	1	1	35.3047	9.95409
ADH1B	1	63.0256	1	28.2275	1	1	1	1177.78	1	1	1	1	1	10.1655	10.9812	1	1	1	15.9448	1	98.2806	75.8147	1	200.034	80.3048	29.7899
ADH6	1	1	380.187	1	1	21.6349	1	1	1	1	1	1	1	44.2809	19.4338	1	1	1	1	1	1	1	1	1	1	1
ADH7	1	768.155	1	356.842	29.7317	117.441	23.5237	1	1	25.8183	1	8.31508	1	172.254	287.781	1	1	39.6193	70.6477	45.0224	130.616	247.353	38.2705	1	494.51	237.404
ADM	1	1	1	1	1	1	1	19.7945	124.303	1	1	1	1	1	1	1	1	15.1645	1	1	1	11.9767	1	77.3547	1	101.177
ADM2	1	1	1	1	1	1	1	1	1	1	1	1	1	1	1	1	1	24.9666	1	22.407	8.77826	1	1	1	1	1
ADM5	1	1	1	1	1	1	378.534	1	1	1	1	1	1	1	1	1	1	1	1	1	1	1	1	1	1	1
ADORA2A.AS1	1	1	1	1	1	1	1	1	41.4201	17.8466	1	1	1	1	1	1	1	1	1	1	1	1	1	1	1	1
ADORA2B	1	28.9023	1	59.5162	1	1	1	1	1	1	1	1	19.4445	22.7836	16.8625	1	1	1	1	1	56.8576	59.1865	1	1	53.0646	54.3573
ADORA3	1	1	1	1	85.3618	1	1	1	1	1	1	5.55879	13.0474	1	1	1	1	1	1	1	1	1	1	1	1	1
ADPRH	21.3176	1	1	1	14.1053	1	35.309	1	1	1	36.3927	108.264	26.3174	1	1	1	1	1	1	1	1	1	1	1	1	1
ADRA2A	1	1	1	1	1	7.35539	1	1	1	1	1	28.5232	1	1	1	11.5514	98.1826	1	1	31.5094	77.1532	1	1	1	1	1
ADRB2	28.7314	40.0801	1	57.739	18.4222	10.8176	24.1397	1	46.3181	63.3133	17.8537	352.322	1	9.44118	23.3642	1	1	47.7061	1	11.9743	26.9731	46.0155	1	1	28.8797	48.9832
ADRBK2	32.4944	9.97467	1	9.42424	145.654	74.7998	1	1	1	1	114.949	1	67.6879	40.1762	39.0191	1	1	1	1	1	13.4161	6.76773	1	1	17.8083	1
ADTRP	12.1612	1	1	1	1	1	1	1	1	29.2674	103.418	1	1	1	1	1	1	43.5945	1	1	1	33.9139	1	1	1	20.8162
AEBP1	83.8437	17.6208	1	1	1	1	16.7065	803.248	1	1	1	19.9906	1	1	1	1	169.399	20.0824	1	1	1	1	1	565.182	1	1
AF196972.9	1	1	1	1	1	31.4026	1	1	1	1	1	1	1	13.8929	82.0665	1	1	1	1	1	1	1	1	1	1	1
AFAP1L1	1	1	1	1	1	1	48.5613	1	1	1	1	1	1	15.7083	1	1	1	1	1	1	1	1	1	1	1	1
AFAP1L2	1	14.9359	1	1	1	1	111.895	46.4343	1	1	1	1	1	1	1	1	105.927	1	1	1	1	1	1	1	1	1
AFF3	71.2688	1	1	1	28.5946	1	1	1	8.53613	1	1	1	1	1	1	1	1	1	1	44.6977	1	1	1	1	1	1
AGAP2	1	1	1	1	1	1	1	1	1	36.1868	8.96577	1	1	1	1	1	1	1	1	1	1	1	1	1	1	1
AGAP2.AS1	1	29.9133	1	23.9605	1	1	61.8631	1	55.5341	1	1	1	1	1	1	157.485	85.0692	1	1	27.0882	1	9.01429	11.0901	1	11.0026	10.905
AGAP8	1	1	1	1	1	1	1	1	1	1	1	1	1	1	1	1	1	1	12.516	1	1	1	1	1	1	1
AGBL2	1	1	1	1	1	40.1863	1	1	1	12.832	1	1	11.8303	165.208	119.604	1	1	1	1	1	10.9464	1	1	1	1	1
AGER	1	1	1	1	43.7746	1	1	1	1	12.1903	1	1	1	1	1	1	1	1	1	1	1	1	1	1	1	1
AGFG2	1	1	1	12.6175	1	16.3422	36.4557	1	8.53613	27.0191	1	1	1	1	1	1	1	1	1	99.0367	25.0878	36.0432	90.2144	1	8.29042	100.887
AGPAT4	1	1	1	1	1	19.6455	18.8418	1	1	1	37.2802	50.5629	20.3076	22.0236	17.2642	1	1	1	45.8343	1	1	1	1	1	1	1
AGPAT9	1	1	1	1	74.9748	1	23.4276	1	1	1	1	61.3561	140.872	17.0007	29.9923	1	1	1	1	1	1	17.3943	1	1	1	23.4909
AGRN	1	49.8775	229.798	66.238	13.3483	104.014	60.5756	1	43.4949	12.674	35.3985	1	12.0523	70.1663	62.2477	1	31.9963	1	1	33.7067	90.1362	125.633	37.0038	9.75834	64.6256	80.8736
AGRP	1	1	1	1	1	1	1	1	1	1	260.319	1	27.1552	1	1	1	1	1	1	1	1	1	1	1	1	1
AICDA	71.0614	1	1	1	1	1	1	1	1	1	1	1	1	1	1	1	1	1	1	1	1	1	1	1	1	1
AIF1	95.4105	1	1	1	1753.7	1	1	1	1	120.354	1244.03	134.406	1247.22	11.0679	1	1	1	1	1	1	26.9691	1	1	1	21.4027	1
AIF1L	1	1	1	22.5993	1	8.76332	67.6667	33.5718	1	1	1	1	1	1	1	1	1	1	1	1	1	9.09605	84.6973	1	1	132.392
AIG1	25.3885	113.975	603.687	126.667	128.737	111.623	83.7779	153.738	359.736	19.1624	50.3609	85.6531	70.2184	74.0181	52.5714	260.522	172.074	223.046	25.5421	66.9074	107.406	65.1086	74.8898	189.086	141.777	69.4958
AIM1L	1	1	1	20.6419	1	1	1	1	1	1	1	1	1	1	1	1	1	1	1	1	1	7.53322	1	1	15.7088	42.2943
AIM2	220.041	1	1	1	28.7974	1	9.9632	1	1	12.8123	12.6136	1	1	1	1	1	1	70.4742	1	1	1	1	1	1	1	1
AJUBA	1	128.055	1	46.8324	1	16.3422	1	1	1	1	1	1	1	11.3734	1	1	71.019	1	24.1255	1	1	11.6956	1	1	37.8768	23.9803
AK4	1	17.6843	427.975	19.0978	1	1	41.1784	1	1	1	1	1	14.5872	1	1	1	1	1	1	30.1292	12.2374	6.70718	112.465	81.0898	1	1
AK7	1	1	1	1	1	111.544	8.35778	1	1	1	1	1	1	204.271	182.837	1	1	1	1	1	8.60179	26.7966	1	1	1	1
AK8	21.3332	1	1	1	1	106.197	1	1	1	23.8386	1	1	1	155.16	89.4628	1	1	129.109	1	1	1	1	1	1	1	1
AKAP12	1	15.9112	1	17.2352	1	1	27.879	465.341	26.0135	1	1	342.562	1	1	1	1	86.5877	1	1	1	1	8.94062	1	186.413	1	1
AKAP14	38.895	1	1	1	1	160.59	1	1	1	24.835	13.5047	1	71.5658	335.052	199.756	1	1	1	1	1	22.1475	1	1	1	1	18.8217
AKAP17A	46.8803	24.5207	224.213	29.4708	70.9285	40.662	39.7306	19.7945	22.3826	54.567	48.1927	58.3103	53.1734	43.4323	34.315	76.3086	1	55.0174	9.33447	27.319	38.3225	53.3376	37.7749	1	27.6759	55.815
AKAP5	1	1	1	9.54218	1	1	1	1	1	22.2299	33.2679	189.431	1	1	1	1	1	1	1	1	1	1	1	1	1	1
AKR1B10	1	12.4907	1	83.0108	1	18.5011	1	1	1	1	1	1	1	12.6465	22.7352	1	1	1	1	1	1	37.1558	1	1	17.7493	112.643
AKR1C1	1	53.4481	1	96.5842	14.5586	64.7394	39.244	119.434	1	33.711	23.6707	1	10.7071	55.3853	84.1424	1	1	1	32.3062	23.9848	377.489	248.77	33.3672	20.249	141.325	210.572
AKR1C2	1	51.6851	1	130.329	1	76.2647	1	49.706	1	16.3241	20.4524	1	1	54.7537	118.133	1	1	1	119.312	1	79.2094	239.055	20.6069	1	81.3912	291.284
AL022341.3	1	1	1	1	1	1	1	1	1	1	1	1	1	9.58057	1	1	1	23.7273	1	1	1	1	1	1	1	1
AL133245.2	1	1	1	1	1	21.6068	10.2914	1	1	25.0102	1	1	1	1	14.4957	1	1	1	1	1	10.6724	33.2823	1	1	1	1
AL354822.1	1	1	1	1	1	1	1	1	1	1	1	1	1	1	1	1	1	1	1	21.4998	1	1	1	1	1	1
AL357673.1	73.2443	1	1	6.37429	12.644	1	1	47.6218	1	9.18961	1	7.6503	1	15.1615	1	1	1	150.837	1	6.84655	7.92493	10.2967	1	1	9.06231	1
AL590452.1	22.6281	1	1	1	1	1	1	1	1	21.2983	1	87.0994	1	1	1	1	1	47.7061	1	1	1	10.0452	1	1	1	1
AL928768.3	254.646	1	1	1	1	1	1	1	1	1	1	1	1	1	1	1	1	848.867	1	1	1	1	1	1	1	1
ALDH1A2	1	1	1	1	1	1	10.2143	1	1	1	26.4081	1	30.8195	1	1	1	1	1	1	1	1	1	27.6697	1	1	1
ALDH1B1	1	19.8132	1	24.1098	1	18.1194	22.3295	33.4747	94.3194	13.0361	11.5358	1	1	1	1	1	71.019	1	1	1	12.5884	11.8612	22.0954	242.671	21.2955	13.5163
ALDH1L2	1	1	1	1	1	1	1	21.2845	1	1	1	1	27.8269	1	1	1	1	28.8808	1	57.7537	1	1	58.8522	1	1	1
ALDH3B2	1	1	1	16.3376	1	1	1	1	1	1	1	1	1	16.4865	11.6993	1	1	1	54.398	44.6809	49.9049	65.4655	18.7573	1	21.9686	60.7943
ALKBH8	1	1	1	1	1	1	1	1	1	10.7603	9.34561	1	1	1	1	11.4763	1	1	1	28.3256	10.5251	1	1	1	9.13699	1
ALOX15B	1	1	1	1	1	1	1	1	1	1	1	1	1	1	1	1	1	1	1	1	1	1	1	1	1	25.828
ALOX5	56.806	1	359.991	1	219.799	1	1	1	1	1	354.281	704.051	158.374	1	1	1	1	64.8725	21.0631	1	9.77186	24.6046	1	1	1	1
ALOX5AP	528.746	1	301.481	1	435.337	1	1	18.8256	1	716.698	586.047	1744.52	354.525	1	1	1	1	108.658	1	1	11.1734	1	1	1	1	1
ALPL	1	19.0155	1	26.2576	1	27.1412	17.5631	1	1	1	1	1	1	1	18.0382	1	1	1	53.007	28.0053	172.066	91.6137	18.2079	1	29.5835	13.3414
ALS2	1	1	1	8.54087	1	25.9618	12.8028	1	1	16.5403	16.271	88.8064	1	33.1632	33.5304	1	76.2628	1	24.1255	1	14.2823	34.5287	10.5638	1	1	12.495
ALS2CR12	1	1	1	1	1	21.4227	1	1	1	1	1	1	1	86.0998	43.4023	1	1	1	1	1	1	1	1	1	1	1
AMACR	1	1	1	1	1	1	1	1	126.932	1	1	1	1	10.3276	1	1	1	1	1	1	1	1	12.9006	1	1	1
AMICA1	155.682	1	1	1	677.342	1	1	1	1	345.903	528.335	1	188.096	1	1	1	1	1	1	1	1	1	1	1	1	1
AMIGO2	1	35.602	1	13.6197	1	1	13.8621	1	1	16.29	155.758	1	1	10.4823	1	42.9053	47.7061	52.3505	1	1	1	1	1	63.8205	14.5899	22.4666
AMN	36.0307	40.28	1	16.0983	1	27.7336	1	1	174.688	1	1	1	1	17.9119	11.8777	1	1	59.9891	1	32.2502	78.9977	70.4128	1	1	45.8626	64.4027
AMPD1	1	1	1	1	1	1	1	1	1	1	1	1	1	1	1	1	1	442.987	1	1	1	1	1	1	1	1
AMTN	1	1	1	1	1	1	1	1	1	1	1	1	1	1	1	1	1	1	1	1	1	1	1	1	1	36.4736
ANG	19.2914	61.9507	1	42.4959	39.6247	38.3173	34.7088	185.215	1	1	12.4277	1	25.1018	144.675	146.08	157.485	53.7197	86.0856	1	566.155	185.803	55.9416	179.238	82.5958	31.0885	26.6389
ANGPT1	1	1	1	1	1	1	1	32.3241	1	1	1	1	1	1	1	1	78.4906	1	1	1	1	1	1	75.7524	1	1
ANGPTL1	1	1	1	1	1	1	1	329.191	66.4878	1	1	1	1	1	1	1	119.765	1	1	1	1	1	14.9585	141.965	1	1
ANGPTL2	1	1	1	1	1	1	31.7048	109.962	1	1	1	1	1	1	1	1	1	1	1	1	1	1	1	77.5403	1	1
ANGPTL5	1	1	1	1	1	1	1	95.5252	1	1	1	1	1	11.496	1	1	1	1	1	1	1	1	1	1	1	1
ANK2	1	1	1	1	1	1	1	87.0939	190.763	1	1	1	1	1	1	228.756	1	1	1	1	1	1	1	67.3433	1	1
ANKDD1B	1	1	1	1	1	1	1	1	1	1	1	1	1	71.7449	60.8536	1	1	1	1	1	1	1	1	1	1	1
ANKFN1	1	1	1	1	1	1	1	1	1	1	1	1	1	82.4365	127.741	1	1	1	1	1	1	1	1	1	1	1
ANKRD13B	1	1	1	1	1	1	1	1	1	1	1	1	1	1	1	11.4763	80.0796	1	1	1	1	1	1	1	1	1
ANKRD20A4	1	32.8988	1	10.7407	1	1	1	1	1	1	1	1	1	1	1	1	1	43.4935	1	1	1	1	1	1	7.56961	1
ANKRD22	1	1	1	1	14.5038	14.4751	1	1	1	1	1	1	59.8072	1	1	157.485	1	1	1	1	1	1	1	1	1	33.6396
ANKRD29	1	50.0956	1	11.3408	1	1	130.692	25.7861	1	1	14.2129	1	42.3135	1	1	1	78.7536	1	1	1	1	1	1	37.2119	20.273	1
ANKRD32	65.7557	12.6108	1	61.9547	32.4961	113.211	20.5205	1	51.4684	93.5588	12.4941	1	25.1018	51.3449	31.8737	390.148	1	1	1	13.5109	16.3926	15.9921	15.7432	13.2052	15.2857	17.3831
ANKRD45	1	1	1	1	1	78.8549	1	1	1	1	1	1	1	79.4282	63.4274	1	1	1	1	1	1	31.1984	1	1	1	4.37724
ANKRD62	1	1	1	1	1	1	1	1	1	1	1	1	1	1	1	157.485	1	1	1	1	1	1	1	1	1	1
ANKRD66	1	1	1	1	1	55.7622	1	1	1	19.4506	1	1	1	243.348	220.584	1	1	1	1	1	1	1	1	1	1	1
ANKUB1	1	30.6664	1	1	18.5355	61.5482	1	1	1	1	1	1	1	291.526	295.648	1	1	1	1	1	11.2688	8.39945	1	1	1	1
ANLN	1	1	76.5515	104.605	1	127.427	1	1	1	1	1	1	1	1	1	1	1	1	1	1	1	1	1	1	1	18.4623
ANO1	1	1	1	1	1	1	1	65.3008	1	1	1	1	1	1	1	1	102.156	1	1	77.749	12.034	9.95655	102.551	152.249	1	22.5744
ANO10	1	11.871	1	11.1457	24.1904	1	34.2336	1	1	1	13.7197	1	16.757	1	1	1	1	1	1	66.603	20.3197	17.5502	26.6982	49.061	10.5821	14.7524
ANO7	1	1	101.16	1	1	1	1	1	1	1	1	1	1	1	1	1	1	1	1	27.6829	1	1	1	1	1	1
ANPEP	1	1	1	12.9652	78.1099	26.9945	1	32.429	1	1	126.345	1	240.243	1	18.1558	1	1	1	1	15.5603	74.7469	114.654	24.2407	1	1	77.9745
ANXA2R	90.2975	1	1	1	1	1	87.2473	1	1	156.18	5.95884	96.4965	1	1	1	1	1	1	1	1	1	1	1	1	1	1
ANXA3	1	49.8361	301.481	42.4533	23.7299	110.08	21.3187	1	178.702	1	1	1	1	51.0472	94.3518	1	1	1	106.866	336.208	100.519	131.685	293.385	1	33.0562	174.364
ANXA4	118.867	261.464	1247.97	196.032	88.4774	124.439	183.275	303.23	569.473	57.1188	111.882	325.093	177.154	275.217	137.467	178.525	100.426	43.7766	264.248	104.221	182.865	181.804	66.7894	177.55	277.167	110.708
ANXA6	155.846	23.8808	1	1	91.6375	1	86.7913	253.985	1	278.764	10.6385	120.519	46.9965	26.0736	1	74.7467	213.627	195.012	1	1	1	1	25.3545	371.981	1	1
ANXA9	1	1	1	1	1	1	1	1	1	1	1	1	1	1	1	1	1	1	1	1	1	1	1	1	1	81.3819
AOAH	1	1	1	1	197.762	1	1	1	1	72.9004	26.0353	1	91.7824	1	1	1	1	1	1	1	1	1	1	1	1	1
AOC3	1	1	1	1	1	1	36.1173	48.0886	1	1	236.272	1	1	1	1	1	125.802	1	1	1	1	1	1	196.895	1	1
AOX1	1	1	1	1	1	1	1	53.4721	1	1	1	1	1	1	1	1	1	1	1	1	1	1	1	1	1	1
AP000322.53	1	1	1	1	1	1	1	1	63.5824	1	1	1	1	31.7942	33.8489	1	1	1	1	1	1	1	1	1	1	1
AP000330.8	1	7.93816	1	1	1	1	1	1	1	1	1	1	1	1	1	1	1	1	1	1	20.5669	8.19142	1	1	15.8264	1
AP000438.2	1	1	1	1	1	1	1	1	1	1	1	1	1	1	1	1	1	1	1	1	1	1	25.2295	1	1	1
AP000476.1	23.4574	1	1	1	18.7034	1	1	1	1	21.3979	1	1	1	1	1	1	1	1	1	1	1	1	1	1	1	1
AP000769.1	1	19.8172	1	1	1	1	1	2.50875	1	1	1	1	1	1	1	1	1	9.55533	1	1	1	1	1	1	1	1
AP001055.6	29.5545	1	1	1	49.4365	1	1	1	1	13.6676	33.8105	102.868	103.933	1	1	1	1	1	1	1	1	1	1	1	1	1
AP001062.7	1	1	1	1	1	1	1	1	1	1	1	1	1	1	1	1	1	1	1	1	1	26.8551	1	1	1	1
AP001412.1	1	1	1	1	1	1	1	1	51.4684	1	1	1	1	1	1	1	1	94.4123	1	1	1	1	1	1	7.32963	1
AP003419.16	1	1	1	1	1	1	1	1	1	24.6895	1	1	1	1	1	1	1	1	62.5614	1	8.65193	8.3602	1	1	1	18.2443
AP003774.1	58.4696	1	1	1	1	1	1	1	1	41.791	1	1	1	1	1	1	1	1	1	1	1	1	1	1	1	1
AP1M2	1	88.7345	153.532	91.8677	1	87.1386	1	1	171.229	1	1	1	1	91.7798	73.853	157.485	1	102.455	127.19	126.3	125.338	136.176	114.895	1	96.2488	107.351
AP4S1	117.646	14.2596	1	11.0971	1	1	18.2179	1	12.9678	11.5856	1	161.846	1	9.36671	9.82836	1	80.0796	1	1	1	13.2574	9.56599	1	42.5734	21.4156	1
APBA2	1	1	1	1	1	1	1	1	1	62.5134	1	1	1	1	1	1	1	1	1	1	12.2797	1	1	1	1	1
APBB1IP	104.655	1	1	1	239.318	1	1	1	1	225.27	65.5386	89.6744	94.5535	1	1	1	1	68.6859	1	1	1	1	1	1	1	1
APCDD1	1	17.0302	1	58.5899	1	12.8382	18.2414	279.459	1	1	1	1	1	73.2395	107.323	1	53.0673	1	1	1	12.5249	12.569	43.6307	1	27.3344	21.5858
APLNR	1	1	1	1	1	1	198.95	1	1	1	1	1	1	1	1	1	1	1	1	1	1	1	1	1	1	1
APLP1	1	1	1	1	1	1	15.9104	31.8573	1	1	1	1	1	1	1	230.313	1	1	1	1	1	1	1	1	1	1
APOBEC3A	1	1	1	1	76.4669	1	1	1	1	1	1	1	125.126	1	1	1	1	1	1	1	1	1	1	1	1	1
APOBEC3B	1	1	1	147.488	1	23.0941	1	1	10.2319	1	1	1	1	1	1	1	1	161.809	25.1772	1	1	1	1	1	1	18.1277
APOBEC3D	1	1	1	1	1	1	1	1	1	38.9476	1	1	1	9.69533	11.0782	1	1	9.47906	1	1	1	1	1	1	1	1
APOBEC3H	1	1	1	1	1	1	1	1	1	46.1755	1	1	1	1	1	1	1	1	1	1	1	1	1	1	1	1
APOBEC4	1	1	1	1	1	92.3846	1	1	1	1	1	1	1	140.16	115.275	1	1	1	1	1	1	1	1	1	1	1
APOBR	1	1	1	1	124.444	1	1	1	1	48.3805	153.31	132.23	186.527	1	1	1	1	1	1	1	1	1	1	1	1	1
APOC1	164.583	38.7346	152.103	37.9479	239.166	61.3605	6.54656	1	60.7003	135.988	2465.06	558.505	782.605	79.5142	39.6796	1	1	1	1	1	200.247	26.325	1	1	41.0979	1
APOC2	1	1	1	1	20.9555	1	1	1	1	1	113.388	184.331	67.8661	1	1	1	1	1	1	1	1	1	1	1	1	1
APOD	68.2021	168.84	1	38.1034	1	39.7001	79.9101	1578.86	1	10.8608	1	1	1	132.976	235.206	29.0743	149.518	43.3953	1	1	49.5305	75.9399	17.6922	1	69.215	53.514
APOE	12.2287	33.477	1	1	167.812	29.9407	1	129.579	1	25.4739	988.716	387.304	545.783	35.4713	10.9638	1	720.976	51.7277	1	1	70.7392	1	1	1	14.1241	1
AQP1	1	1	1	9.47902	1	1	1359.54	136.94	1	1	1	1	1	21.731	18.9997	1	118.232	20.1615	1	20.904	16.9145	1	121.768	439.995	1	1
AQP10	1	1	1	1	1	1	1	1	1	1	1	39.5726	1	1	1	1	1	1	1	1	1	1	1	1	1	1
AQP4.AS1	1	31.4902	1	24.4394	1	34.5969	1	1	1	1	1	1	1	80.8159	48.7144	1	1	1	1	31.7886	80.4822	8.58371	49.8452	1	34.4022	1
AQP5	1	526.845	201.321	362.043	43.5861	130.995	22.1574	1	10.4148	18.7285	6.16471	3.77289	23.8395	36.6473	37.7069	29.0743	78.623	39.6193	151.025	1056.75	605.019	502.594	1137.72	13.2052	595.331	600.337
AQP9	1	1	1	1	1	1	1	1	1	1	262.502	1	262.926	1	1	1	1	1	1	1	1	1	1	1	1	1
AREG	1	1	1	1	1	1	1	1	1	1	1	1	83.7644	1	1	1	1	1	1	1	1	1	1	1	1	1
ARG2	1	60.7234	1	64.9475	1	1	1	1	30.0718	1	1	1	1	1	1	52.1083	1	1	1	26.9261	24.4131	25.1997	50.6847	70.9461	29.6327	42.1871
ARHGAP10	1	1	1	10.7407	26.1406	1	1	85.6775	1	31.8207	75.3308	1	80.7061	1	1	1	235.544	1	1	1	1	1	1	69.2069	1	38.9801
ARHGAP11A	1	1	1	87.3846	1	50.5081	1	1	1	1	1	1	1	1	1	1	1	1	1	1	1	1	1	1	1	1
ARHGAP11B	34.6594	1	1	56.9529	22.4443	26.1779	1	1	1	26.5134	1	1	1	1	1	1	1	1	1	1	1	8.03726	1	1	1	9.83259
ARHGAP12	1	51.9726	101.16	27.2282	19.8613	31.9655	20.4481	169.674	166.711	14.7964	1	1	16.8708	39.5435	39.7682	107.362	71.019	1	56.4834	93.7507	64.0274	53.5002	53.7829	1	40.4605	52.348
ARHGAP15	184.99	1	1	1	117.343	1	1	1	1	262.777	34.8971	141.987	51.7326	1	1	1	102.156	15.1645	1	1	1	1	1	1	1	1
ARHGAP20	1	29.6581	1	1	1	1	16.44	1	1	1	1	1	1	1	1	1	1	1	1	1	11.5114	47.2073	1	1	1	10.9385
ARHGAP22	1	32.2173	1	1	64.4811	1	1	1	1	1	23.2431	1	56.2657	1	1	1	1	1	1	1	1	1	1	1	1	1
ARHGAP23	1	31.623	1	50.4646	1	18.7523	50.2896	1	1	1	1	1	1	8.47981	18.4487	1	1	1	1	1	17.7671	34.2855	1	1	45.3676	66.6126
ARHGAP25	170.02	14.6099	1	12.8403	52.056	1	20.5223	1	1	137.99	65.2579	184.209	53.9697	1	1	11.4763	1	62.6769	1	1	1	1	1	1	11.082	1
ARHGAP29	1	53.8489	101.16	37.4387	1	27.8589	327.495	128.131	31.4409	1	1	1	1	14.6484	11.5315	32.1054	393.656	1	1	102.212	81.4593	49.4013	34.7008	11.157	47.3696	29.846
ARHGAP30	255.466	1	1	1	192.021	1	1	1	1	343.675	252.232	105.815	207.059	1	17.5922	1	1	75.5869	1	1	12.4463	39.1553	1	1	1	59.376
ARHGAP31	36.0307	1	1	1	40.2097	1	78.225	1	1	1	40.7162	1	79.6937	1	1	1	1	1	1	1	1	1	1	1	1	1
ARHGAP32	1	24.6197	201.321	41.959	13.9944	90.5911	1	10.0525	51.4684	1	13.1794	1	1	135.333	191.493	60.5033	1	1	70.6694	88.1222	111.738	171.737	58.0085	1	65.6887	136.522
ARHGAP39	1	1	1	1	1	62.9418	1	1	54.4637	1	1	1	1	121.348	113.835	1	1	1	1	1	10.7039	1	1	1	1	1
ARHGAP4	147.187	1	1	1	159.106	1	10.6262	1	1	134.639	85.9184	53.3861	108.32	28.4882	8.50099	1	1	68.6859	78.1922	1	1	1	1	1	1	1
ARHGAP40	1	1	1	1	1	1	1	1	1	1	1	1	1	1	1	1	1	1	1	28.6643	1	1	1	1	1	1
ARHGAP42	32.7978	1	1	11.2864	1	15.8845	1	1	1	1	1	1	1	33.7253	38.9013	1	1	47.7469	1	1	16.6771	13.3157	1	1	24.6722	1
ARHGAP44	77.1529	24.9892	153.532	16.946	1	29.8013	1	29.2947	29.7195	10.5891	1	1	1	38.2171	35.2968	60.5033	31.9963	1	1	1	14.5703	20.8099	25.2597	29.8735	18.1153	10.8927
ARHGAP5.AS1	1	18.2168	1	16.3514	1	1	1	1	1	1	1	1	1	1	9.16879	1	1	1	1	13.7356	13.3436	15.0448	22.9981	96.9734	20.2479	48.329
ARHGAP6	1	1	1	1	1	1	1	42.4293	1	1	42.3276	102.052	28.9252	11.1802	75.7073	1	29.8845	1	1	1	1	9.03524	1	1	1	1
ARHGAP8	1	20.8355	1	18.3091	1	19.8576	1	1	60.2593	1	1	1	1	1	1	1	1	1	57.5351	1	22.6818	20.4185	1	1	35.2526	19.1558
ARHGAP9	115.261	1	1	1	91.7373	1	1	1	1	146.824	32.4969	35.8868	30.333	1	1	1	1	1	1	1	1	1	1	1	1	1
ARHGDIB	1107.63	20.7335	1	62.6806	1056.64	64.3118	472.962	46.7101	1	1407.64	623.335	1898.84	556.54	23.7117	103.643	1	172.189	385.401	1	42.6533	155.621	265.373	205.181	45.9885	38.773	375.114
ARHGEF15	1	1	1	1	1	1	85.8049	1	1	1	1	1	1	1	1	1	1	1	1	1	1	1	1	1	1	1
ARHGEF16	1	57.6724	1	41.6551	1	1	1	1	80.7114	1	1	1	1	1	14.3701	54.1811	1	1	1	46.8672	17.5194	54.3142	40.6372	1	26.8427	56.5057
ARHGEF25	1	1	1	1	1	1	1	66.3206	1	1	1	1	1	1	1	1	384.951	1	1	1	1	1	1	67.1949	1	1
ARHGEF33	1	1	1	1	1	18.1194	1	1	1	1	1	1	1	13.3543	79.8492	1	1	1	1	1	1	1	1	1	1	1
ARHGEF39	1	1	1	40.236	1	13.8818	1	1	43.4086	1	1	1	1	1	75.9475	11.4763	1	1	1	1	1	1	10.6374	1	13.4924	19.9709
ARHGEF40	1	18.7986	1	16.833	77.4822	1	1	13.8244	28.0738	1	12.3228	144.358	22.2256	6.29552	1	1	71.019	1	1	1	10.3087	14.3313	28.6736	1	14.554	11.4762
ARHGEF6	39.1912	1	1	1	77.0564	1	11.457	1	1	90.523	45.4527	413.151	22.207	10.0058	83.3356	1	1	1	1	1	23.1021	19.537	1	1	16.7606	13.7249
ARID3A	148.894	18.7724	1	1	118.306	1	18.1321	33.0837	115.644	25.1122	31.4319	28.416	107.762	1	1	1	1	223.525	24.5601	13.4803	1	1	20.1157	1	13.1701	1
ARIH2OS	36.0307	27.0009	1	11.0588	1	1	1	1	1	21.7374	1	1	1	15.9338	1	1	1	94.4123	24.1255	1	10.0677	10.2714	1	1	9.8275	1
ARL11	18.3258	1	1	1	44.1402	1	1	1	1	1	49.6669	86.4047	17.3195	1	1	1	1	1	1	1	1	1	1	1	1	1
ARL4D	1	211.048	1	163.629	16.7376	15.2545	46.1232	58.5077	16.291	5.97205	125.735	1	1	1	1	160.543	80.0796	1	1	1	73.0698	100.575	17.2502	140.209	225.642	206.408
ARL6	1	1	1	1	1	66.0795	1	25.5925	54.4637	1	1	1	1	46.6198	35.2852	1	1	1	1	1	1	1	1	1	1	1
ARL9	1	8.11374	1	1	1	12.1067	1	1	1	1	1	1	1	1	1	1	1	1	172.71	1	1	1	1	1	1	1
ARMC2	34.4836	1	1	1	1	53.8895	8.45086	1	1	1	1	1	1	158.743	109.328	1	1	76.0759	1	1	1	1	1	1	1	1
ARMC3	1	1	1	1	1	223.888	1	1	1	19.2542	1	1	1	373.101	269.439	1	1	1	1	1	11.6832	1	1	1	1	1
ARMC4	1	1	1	1	1	119.304	1	1	1	1	1	1	1	262.047	205.565	1	71.5424	1	1	1	1	1	1	1	1	1
ARNT2	1	1	371.161	10.2638	1	1	1	1	1	1	1	1	25.7474	1	1	1	1	1	1	1	1	1	1	17.2832	1	18.6079
ARNTL2	1	33.5452	1	20.8841	1	69.1784	27.9676	1	1	18.4438	1	1	1	1	1	11.4763	1	1	1	1	12.3336	24.4717	1	1	16.2529	90.2131
ART3	1	1	1	1	1	1	1	1	1	1	1	1	1	1	1	1	28.2471	1	1	1	1	1	9.52123	67.2499	1	1
ASB2	1	1	1	1	44.0534	1	1	1	1	45.0465	1	1	1	1	1	1	80.0796	1	1	1	19.2882	1	1	75.2935	1	1
ASB9	1	1	1	11.8179	1	1	59.6538	1	1	1	1	1	1	26.3914	15.682	1	1	1	1	21.9375	1	1	1	1	1	1
ASCL2	1	267.636	441.842	99.701	86.3137	60.2984	11.7949	1	1	1	16.2255	1	18.2459	25.8311	20.7484	1	1	1	370.919	89.6781	61.5537	98.1095	265.404	1	99.2296	93.2643
ASCL3	1	1	1	1	1	1	1	1	957.048	1	1	1	1	1	1	1	1	1	34.5472	1	1	1	1	1	1	1
ASF1B	1	1	1	82.813	14.8607	54.986	1	1	1	1	1	1	1	1	1	1	1	1	1	1	1	1	1	1	1	18.816
ASGR1	1	1	1	1	100.621	1	47.6396	1	1	1	56.0213	1	91.9246	1	1	1	1	1	1	1	9.84587	1	1	1	1	1
ASIC3	1	1	1	1	1	1	1	1	1	1	1	22.5862	1	1	1	1	1	1	1	1	1	1	1	1	1	1
ASIC4	1	1	1	1	1	1	1	1	1	1	1	105.099	1	1	1	1	1	1	1	1	37.9292	1	1	1	1	1
ASNS	1	22.1888	1	13.8256	1	16.5199	10.101	48.8077	1	27.5333	1	14.3006	1	11.0043	8.55568	39.8269	93.5675	150.837	100.632	52.9659	16.5662	34.5461	37.1114	13.8034	18.7967	25.4491
ASPA	1	1	1	1	8.10797	1	1	13.9	1	1	1	1	1	1	1	1	53.7197	1	1	1	1	1	1	1	1	1
ASPG	1	1	1	1	1	1	1	1	1	1	1	1	1	1	1	1	1	1	1	1	44.4894	37.3139	1	1	1	55.7517
ASPM	1	1	1	148.814	1	28.0467	1	1	1	1	1	1	1	1	1	1	1	1	1	1	1	1	1	1	1	1
ASPN	1	1	1	1	1	1	1	732.844	1	1	1	1	1	1	1	1	265.015	1	1	1	1	1	1	554.823	1	1
ASRGL1	1	26.1486	359.991	156.278	62.4179	62.8147	56.9376	1	34.9357	11.1494	52.5053	201.101	60.6668	10.8538	42.2962	144.453	1	1	138.977	107.545	39.3443	303.93	117.753	1	37.9271	304.65
ASS1	1	79.7317	1	97.9051	1	144.499	64.6552	1	1	27.376	1	1	14.4366	18.6366	67.7994	1	1	18.1107	128.779	134.951	225.088	373.891	163.65	68.4828	207.155	156.374
ASTN2	1	1	201.321	1	1	16.4065	1	19.7945	9.73868	1	1	1	1	38.0957	21.5452	1	1	129.109	1	1	1	1	1	1	1	1
ATAD2	33.4886	18.079	1	141.804	33.411	47.6446	1	27.7731	1	39.2788	1	31.2961	10.6216	1	8.63092	21.7369	1	1	1	23.0207	37.2764	54.4472	13.3116	1	32.504	27.8734
ATAD5	1	20.5225	1	82.7068	1	38.7164	1	1	1	12.7056	14.238	1	1	1	1	1	1	102.968	1	1	1	1	1	24.5529	14.5091	10.177
ATAT1	1	22.2893	1	13.3253	18.5977	20.2088	24.934	42.6386	26.4851	11.0472	11.8999	1	14.5943	25.4141	15.5055	21.7369	8.0806	1	125.495	1	23.7526	17.5528	1	1	32.1617	30.29
ATF3	1	1	1	13.9239	1	11.5645	1	1	1	1	38.3504	1	170.59	68.6494	50.9435	1	71.019	1	1	1	26.5315	15.7516	1	19.0272	1	86.1752
ATG4D	47.6329	57.5751	252.263	38.9642	16.7947	38.4088	1	1	154.167	43.2297	12.2335	20.1297	26.6078	18.2189	22.229	39.5507	31.9963	1	20.4208	22.1532	37.8413	41.4199	34.7592	5.82544	45.5422	45.8687
ATG9B	1	1	1	1	1	70.4846	1	1	1	1	1	45.6339	1	82.2829	67.3576	1	1	47.7061	1	1	1	1	1	1	1	1
ATL2	1	50.3017	283.111	44.1882	18.3162	17.4775	38.9995	1	125.352	16.4174	12.5361	1	19.305	27.4274	26.9351	1	25.9915	47.7469	48.3026	60.8717	57.7141	28.9321	83.811	104.537	62.6165	29.771
ATOH8	1	34.6257	1	12.8063	1	1	57.1694	46.994	86.8239	1	1	1	1	1	1	1	1	1	1	22.4709	35.6635	50.4408	1	1	41.2775	1
ATP10A	21.3176	1	1	1	1	1	1	1	1	32.5645	72.7549	159.785	21.797	1	1	1	27.9342	1	1	1	28.2348	8.96525	9.31345	8.37978	1	1
ATP10B	1	1	1	1	1	46.0024	1	1	1	1	1	1	1	1	35.5429	1	1	1	1	1	10.8482	100.756	1	1	1	106.447
ATP10D	1	26.7682	101.16	12.0182	49.5519	1	25.7076	99.7346	127.99	57.5613	28.1666	1	12.6487	12.7535	10.8586	1	123.182	44.049	1	21.596	25.6913	16.6421	1	60.0577	23.3516	22.9217
ATP11C	40.7627	7.96482	1	9.66906	41.5781	21.6697	64.0982	7.035	1	16.7133	29.756	25.6539	31.5244	17.8433	13.1869	1	1	1	127.277	11.302	9.05832	16.2695	11.1483	1	9.40932	11.6408
ATP12A	1	7.89998	1	11.2855	1	38.2478	1	1	1	1	1	1	1	1	39.667	1	1	1	24.1255	99.5414	151.915	85.1523	40.889	1	59.4044	36.7953
ATP13A4	1	13.6998	1	1	1	1	1	1	1	1	1	1	1	16.0129	12.6751	1	1	1	1	1	25.9324	14.257	1	1	17.3075	10.5377
ATP13A5	1	1	1	15.5827	1	1	1	1	1	1	1	1	1	1	1	1	1	1	1	1	1	44.9831	1	1	1	48.828
ATP1A2	1	1	1	1	1	1	1	1	1	1	1	1	1	1	1	1	122.127	15.1645	1	1	1	1	1	189.357	1	1
ATP1A3	42.5013	1	1	1	1	1	1	1	1	1	1	1	1	1	1	1	1	1	1	1	1	1	1	1	1	1
ATP1A4	1	1	1	1	1	1	1	1	1	1	1	31.127	1	1	1	1	1	1	1	1	1	1	1	1	1	1
ATP2A3	132.639	1	365.576	13.1799	15.623	39.6318	13.1476	1	172.518	83.4617	1	74.9616	33.7981	36.7907	47.7488	228.756	1	85.644	202.367	313.6	65.2983	92.5769	289.624	1	1	30.6563
ATP2C2	1	49.7962	1	59.4958	36.0955	153.674	1	1	40.8557	26.179	1	1	1	176.453	181.27	1	1	1	24.032	213.173	185.854	62.0083	20.6478	1	84.2377	23.0578
ATP6V0A4	1	1	1	1	1	1	1	1	312.721	1	1	1	1	33.1284	51.8251	1	1	1	1	1	16.0762	16.107	1	1	1	24.2421
ATP6V0D2	1	1	1	1	1	1	1	1	109.779	1	16.6605	1	9.14632	1	1	1	1	1	1	1	1	1	1	1	1	1
ATP6V0E2	41.6351	12.4376	283.111	31.4532	16.3171	40.8742	1	13.9	92.0938	108.04	30.8784	14.5068	1	31.1626	29.9904	175.575	27.9342	1	71.4281	40.4856	27.4805	55.2367	160.33	37.5156	24.2949	31.0448
ATP6V1B1	1	1	1	50.6965	1	1	1	1	498.955	1	1	1	1	8.49331	1	1	1	1	48.0174	1	152.02	57.5012	1	1	82.6928	26.2907
ATP6V1C2	1	8.36536	1	1	1	1	1	1	197.193	1	1	1	1	11.3822	9.80652	42.4738	1	1	60.779	1	28.833	13.9136	1	1	14.4428	1
ATP6V1G3	1	1	1	1	1	1	1	1	701.136	1	1	1	1	1	1	1	1	1	1	1	1	1	1	1	1	1
ATP7A	1	12.4089	1	12.122	20.6898	30.8113	14.9782	1	288.844	19.1969	42.2596	1	11.4741	14.71	22.4319	1	1	47.7061	69.3255	1	25.9089	26.9945	12.684	1	14.3667	21.4947
ATP7B	1	9.61549	1	28.66	1	39.7298	1	1	10.2319	1	1	1	1	23.5008	21.5504	29.0743	1	1	1	35.7514	47.1111	60.5716	26.1795	1	16.3846	73.2932
ATP8B1	36.0307	23.1765	101.16	60.4282	1	92.8315	69.6455	1	16.2279	20.0362	1	1	1	69.2485	118.607	1	76.8939	1	62.5614	111.433	119.457	124.68	71.846	53.2582	62.6444	79.9991
ATP8B2	1	8.2672	1	1	1	1	25.6452	80.746	1	42.1893	1	12.0483	1	14.716	8.61435	1	1	48.9332	1	1	1	1	1	10.0136	1	1
ATP8B4	1	1	1	1	49.4884	1	1	30.0554	69.971	1	1	55.7295	52.7262	8.92128	1	1	1	1	1	1	1	1	1	1	1	1
ATXN7L2	1	1	1	1	1	1	1	1	1	1	1	1	1	1	1	1	1	1	54.3807	1	1	1	1	1	1	1
AUNIP	1	1	1	19.7816	1	1	1	1	1	1	1	1	1	1	1	1	1	1	1	1	1	1	1	1	1	1
AURKA	1	1	101.16	63.8893	21.3581	54.7791	1	1	16.6691	1	1	1	1	1	1	1	1	60.2068	1	1	1	1	1	1	1	1
AURKB	1	1	1	121.332	1	1	1	1	1	1	1	1	1	1	1	1	1	1	1	1	1	1	1	1	1	1
AVEN	1	1	1	1	1	12.3969	9.49358	1	1	1	1	1	1	13.055	11.399	1	1	60.2068	1	1	9.21781	9.26278	1	1	1	1
AVIL	1	20.2063	979.719	24.6229	15.3172	31.0424	17.3145	1	29.6579	1	1	1	5.08724	27.8513	23.3124	175.575	1	170.033	231.386	21.9668	47.7771	39.7257	1	1	38.4963	42.9467
AVPR2	1	1	1	1	1	1	52.0574	1	1	1	1	1	1	1	1	1	1	1	1	1	1	1	1	1	1	1
AXIN2	1	20.0792	1	13.6092	1	1	1	77.7693	28.267	1	1	1	1	1	1	1	76.2628	1	1	17.5411	54.8695	59.9081	1	55.1971	30.2792	23.0355
AXL	1	147.134	1	35.196	535.836	1	1	526.472	1	1	196.624	1	161.2	1	1	1	399.457	1	1	11.2723	9.56434	9.58608	1	131.647	94.1782	27.9409
AZGP1	1	24.0394	1470.47	36.8754	23.6363	18.4729	14.9582	27.5368	98.029	1	1	1	1	1	18.1683	1151.63	106.029	47.7061	1091.06	1952.75	78.4706	98.1713	2381.01	1	24.732	80.0675
AZU1	1	1	1	1	1	120.611	1	1	1	1	1	1	1	28.4702	15.6567	1	1	1	1	1	1	1	1	1	1	1
B3GALT2	1	1	147.947	1	1	1	1	1	1	56.5121	1	1	1	1	1	1	1	1	1	1	1	1	1	46.608	1	1
B3GALT5	1	1	1	1	1	21.3547	1	1	1	1	1	1	1	1	1	157.485	1	1	1	146.094	34.7239	82.9898	9.83818	1	1	95.2982
B3GAT1	1	1	1	1	1	1	1	1	22.8467	1	1	1	1	1	1	1	1	1	1	23.8307	1	1	1	1	1	1
B3GNT3	1	1	1	1	1	22.4799	19.1361	1	1	1	1	1	1	15.2953	89.6284	1	1	1	1	121.259	51.9856	49.2563	22.5861	1	17.2215	30.1685
B3GNT6	1	1	1	1	1	1	1	1	1	1	1	1	1	1	1	1	1	1	1	103.897	1	1	1	1	1	1
B4GALNT3	1	1	1	1	1	1	1	1	1	1	1	1	1	58.7264	46.216	1	1	1	1	22.7579	30.6467	28.073	1	1	1	16.0349
B4GALNT4	1	1	153.532	1	1	1	1	1	1	1	1	1	1	1	1	1	1	1	1	1	1	1	1	1	1	1
B4GALT2	1	10.4774	1	32.5698	1	28.5841	13.0422	15.1471	7.27656	1	1	1	1	11.6229	11.2053	1	1	15.1982	77.43	44.6652	30.1837	31.0907	27.2205	1	14.798	28.1387
B9D1	1	21.4783	176.712	16.1601	17.9021	356.44	17.8921	13.5296	58.7435	20.1788	25.1159	15.3824	19.5318	430.482	284.618	122.244	1	128.973	65.914	57.1454	39.2297	66.2092	42.152	50.9746	26.4796	19.307
BAALC	1	19.4243	1	25.0161	1	1	59.0648	1	1	1	1	1	30.0779	43.546	106.397	157.485	1	1	1	47.179	35.3207	1	1	1	45.5568	1
BAG2	32.7978	1	1	16.1475	15.8675	32.508	1	60.4778	117.818	28.7285	9.58087	1	1	13.5536	17.5864	11.4763	27.9342	1	79.5374	6.47031	1	28.5055	1	327.063	1	1
BAI2	1	1	1	1	1	54.1405	1	1	1	1	1	1	1	12.6197	8.2511	1	1	1	1	1	1	1	1	1	1	1
BAIAP3	1	1	1	1	1	90.0323	1	1	1	1	8.60695	1	1	126.034	189.064	157.485	1	1	1	1	1	1	1	1	1	1
BAMBI	1	20.7622	1	29.1951	1	65.6239	1	1	1	1	1	1	1	16.8114	18.738	153.35	1	1	12.1824	27.9732	40.5025	44.8396	31.9277	1	22.4372	21.7484
BANK1	517.36	18.6445	1	14.0875	13.343	1	1	1	1	1	1	1	1	1	1	1	1	10.7684	1	16.4686	8.49108	11.4449	1	1	19.412	9.18129
BARX2	1	28.5881	1	1	1	1	1	1	1	1	1	1	1	14.7857	24.1245	1	1	1	1	1	1	10.4488	149.562	1	1	21.4451
BATF3	1	1	1	1	63.3492	1	1	1	1	1	22.5766	1	23.5311	1	1	1	1	1	1	1	1	1	1	1	1	1
BBOX1	1	14.217	1	38.3157	1	1	1	1	1	1	1	1	1	20.3523	14.8359	1	1	1	1	1	11.2013	1	1	1	69.8962	1
BCAM	1	1017.98	101.16	441.759	23.3272	13.0974	635.537	40.8607	13.6672	14.198	1	1	1	29.9475	31.2655	802.604	540.334	68.6859	1	90.4728	49.6413	37.4427	60.3337	50.9297	380.826	94.3072
BCAS1	1	1	1	1	1	50.0554	1	1	1	18.9125	11.7636	1	1	203.434	197.976	1	1	1	1	198.671	112.075	125.865	1	1	32.9516	64.3218
BCAT1	13.1942	1	1	1	19.194	1	1	1	1	1	57.6242	41.4732	248.68	1	21.3236	1	1	1	1	1	1	20.1371	28.384	53.2582	1	1
BCDIN3D	38.895	35.3086	176.712	25.1309	14.8499	10.6196	8.965	5.52625	66.4878	27.3492	1	1	1	22.8253	19.8961	54.1811	1	20.3255	33.3579	27.6317	22.4553	17.1144	13.7471	11.2277	31.6354	17.6772
BCHE	1	1	1	1	1	1	1	1	1	1	1	1	1	1	1	1	528.197	1	1	1	1	1	1	1120.75	1	1
BCL11A	287.259	201.223	76.5515	99.5519	31.4432	39.3471	1	1	4.16679	1	7.37774	1	32.047	27.3852	18.0335	1	1	146.067	56.4834	24.8541	31.9771	51.3064	52.2997	1	125.441	46.2821
BCL11B	1	29.9227	1	13.6898	1	1	1	1	1	211.573	1	1	1	1	1	1	1	1	24.1255	1	1	1	1	1	7.503	1
BCL2A1	211.1	1	1	1	107.364	1	1	1	1	63.8184	215.194	56.1928	525.336	1	1	1	1	47.7061	1	1	1	1	1	1	1	1
BCL2L14	1	1	1	1	1	1	1	1	1	1	1	1	1	1	13.1109	1	1	1	1	17.4296	42.4282	31.1747	24.9122	49.2227	14.8035	15.5723
BCL2L2	1	31.205	101.16	24.1363	1	71.12	22.8034	30.1124	53.18	1	22.095	1	40.1425	44.5748	128.79	32.429	16.4981	1	107.796	51.7333	37.7266	62.9396	60.4809	90.3195	22.4135	38.3212
BCL6B	1	1	1	1	1	1	130.327	1	1	1	1	1	1	1	1	1	1	1	1	1	1	1	1	1	1	1
BCMO1	1	1	1	1	1	1	1	1	1	1	1	1	1	1	1	1	1	1	1	1	1	27.3758	1	1	1	37.9762
BDKRB2	1	1	1	1	1	10.1818	23.9343	59.4724	1	1	1	1	1	24.0076	26.6716	1	1	1	1	1	47.304	36.9517	1	1	1	9.65236
BDNF	1	1	1	1	1	1	1	1	1	1	1	1	1	1	1	1	1	1	1	1	1	1	1	121.472	1	1
BEGAIN	1	1	1	1	1	1	1	1	1	1	1	28.416	1	1	1	1	1	1	1	1	1	1	1	1	1	1
BEND5	7.09712	89.0849	1	92.8852	15.7474	1	31.6607	36.6561	34.9357	1	1	1	1	16.783	1	1	27.9342	1	45.8343	17.4296	122.599	46.1794	22.0716	23.3356	193.726	1
BEST3	1	1	1	1	1	1	1	1	154.978	1	1	1	1	1	1	1	1	1	1	1	1	1	1	1	1	1
BEST4	1	1	1	1	1	38.4655	1	1	1	13.9642	1	1	1	219.581	240.898	1	1	1	1	1	1	1	1	1	1	1
BEX1	1	38.7562	1	29.6716	1	1	9.06872	1	1	1	1	1	1	1	1	769.97	1	1	1	1	19.7124	6.59987	24.2164	109.476	29.608	9.5521
BEX2	54.5945	254.338	153.532	115.642	13.5913	33.5612	27.895	1	148.289	38.1	1	154.881	1	1	14.3056	742.11	10.8103	39.6193	134.406	134.107	77.2247	88.0927	140.791	105.725	155.087	78.612
BGN	1	1	1	1	1	1	1	751.741	1	1	1	1	1	1	1	1	257.56	1	1	1	1	1	1	226.507	1	1
BHLHB9	1	1	101.16	1	1	1	1	1	56.1013	1	1	1	1	1	1	1	71.019	1	1	1	1	1	1	10.0136	1	1
BICC1	1	1	1	1	1	1	1	330.721	1	1	1	1	1	58.1683	20.7031	1	1	1	1	1	1	1	1	38.2478	1	1
BICD1	1	19.6682	1	14.1361	1	1	20.6625	1	38.4189	11.6994	1	1	1	1	1	1	1	51.7277	1	1	9.50848	1	1	16.9164	1	1
BIK	101.011	61.3823	879.559	99.1279	13.2544	168.572	11.0094	1	584.081	27.4324	1	1	1	135.35	185.725	209.48	1	278.465	749.929	241.013	237.47	206.353	126.374	1	92.1831	127.848
BIN2	168.645	1	1	1	153.108	1	1	1	1	430.297	81.2605	151.93	70.4998	1	1	1	1	196.942	1	1	1	11.3657	1	1	1	1
BIN3	24.4229	50.3986	147.947	35.8899	27.8026	68.8413	50.3404	32.3241	10.4148	45.9168	20.6982	1	35.1828	79.0558	63.8509	1	1	1	1	49.8588	32.6353	34.3066	25.6954	11.6578	27.5313	43.5127
BIRC5	1	1	1	209.967	16.1804	72.4339	1	1	1	16.9129	1	1	1	1	1	1	1	1	1	1	1	1	1	1	1	17.381
BIRC7	1	1	1	1	1	1	1	1	1	1	37.8853	1	1	1	1	1	1	1	1	1	1	1	1	1	1	1
BLM	1	1	1	24.8648	1	26.9674	1	1	1	12.8919	1	1	1	1	1	1	1	1	1	1	1	1	20.2247	1	1	1
BLNK	484.355	64.5944	1	23.5814	67.9194	1	1	1	113.257	1	18.0624	1	14.7871	8.92848	12.3012	1	1	196.942	62.1957	15.5603	17.4522	27.598	1	1	32.5432	91.5606
BMF	1	1	1	1	32.7091	1	8.76786	1	11.194	1	18.6145	1	15.9098	1	1	1	1	268.079	24.1255	1	12.7395	35.2383	1	1	1	10.9758
BMP2K	21.3176	1	1	18.6179	71.8801	46.6638	29.5122	1	24.9355	1	73.8668	178.956	65.2754	42.124	33.2203	1	1	1	1	15.5603	11.6916	15.8784	1	1	9.03609	16.1537
BMP3	1	37.0372	1	12.5274	1	15.5261	1	1	126.165	1	1	1	1	27.7884	49.9293	1	1	1	1	15.9287	54.8891	94.164	1	78.555	30.2173	41.6896
BMP4	1	29.1053	1	1	1	1	17.6753	366.534	1	1	1	1	1	11.9994	15.5336	1	1	1	1	1	1	1	1	1	9.3218	1
BMP5	1	1	1	1	1	1	1	58.9988	1	1	1	1	1	1	1	1	71.019	1	1	1	1	1	1	1	1	1
BMP7	1	27.417	1	60.4361	1	15.7144	1	46.2898	1	1	1	28.416	1	1	1	35.0722	1	1	1	1	1	15.3524	1	1	23.2723	40.2905
BMPR1B	1	60.9507	153.532	43.7827	1	55.4013	1	1	19.4638	1	1	1	1	40.5701	49.7254	1	1	1	81.8877	33.7731	169.125	48.7863	1	1	108.751	36.9577
BMX	1	1	1047.65	1	1	1	57.6966	1	1	1	1	1	1	1	1	1	1	1	1	1	1	1	1	1	1	1
BNC2	1	10.7869	1	1	1	10.9169	26.6827	96.471	78.1354	1	1	17.3676	1	1	1	1	1	1	1	1	1	1	1	21.2956	1	1
BNIPL	1	13.4646	1	12.9861	1	1	1	1	1	1	1	1	1	38.791	20.7187	1	1	1	1	1	47.4414	50.1866	1	1	67.1359	38.6756
BOC	1	55.6517	1	31.2944	1	1	28.14	172.18	1	1	1	1	1	1	1	1	1	1	1	1	8.7728	11.1761	10.9544	137.282	27.0424	20.4284
BOK	1	1	1	1	1	15.2332	18.9657	1	10.2319	1	1	1	1	1	1	1	1	1	1	1	10.2137	20.7635	1	51.5936	1	32.1842
BOLA3.AS1	1	1	1	1	1	1	1	1	1	1	1	48.3958	1	1	1	1	1	9.55533	1	1	1	1	1	1	1	1
BORA	1	1	1	28.9295	1	1	1	1	1	9.44417	1	1	1	1	1	1	1	1	1	1	1	29.1076	1	1	13.3848	1
BPIFA1	36.4062	63.0248	1	160.369	76.3252	181.626	73.6353	100.202	46.0929	74.5712	46.6921	31.203	47.4428	28.0796	90.7087	157.485	84.4449	83.5188	125.86	217.352	603.187	497.34	1507.63	76.8904	85.957	294.897
BPIFA2	1	1	1	1	1	32.0291	1	1	347.006	1	1	1	1	1	1	1	1	1	1	1	21.4702	157.658	1	1	1	39.603
BPIFB2	1	12.5189	1	7.21639	1	1	12.608	1	1	1	1	1	1	1	1	1	1	1	1	2464.39	36.0493	17.8153	97.59	1	1	1
BRCA1	1	1	1	73.3609	1	69.9512	1	1	1	1	13.4625	1	1	28.163	22.1133	21.9526	1	34.2806	1	1	11.9544	1	1	1	1	21.0616
BRCA2	19.3098	1	1	70.9345	18.2155	102.734	1	1	1	12.0519	19.5915	1	1	1	1	1	1	108.914	1	1	1	1	1	1	1	1
BRD8	43.6556	48.4379	182.951	63.8565	28.0446	72.9188	42.921	71.0637	46.3181	22.7785	27.5401	50.314	13.7417	58.8538	46.7414	68.1024	1	1	101.683	26.4441	35.0144	34.2881	27.1264	30.4936	49.8746	31.0613
BRIP1	1	1	1	46.714	1	4.69962	1	1	1	1	1	1	1	1	1	1	1	1	1	1	1	1	1	1	1	1
BRSK1	1	1	1	1	5.54142	1	1	1	1	1	35.6417	1	1	1	1	29.2755	1	254.388	1	1	1	1	1	1	1	1
BSND	1	1	1	1	1	1	1	1	578.288	1	1	1	1	1	1	1	1	1	1	1	1	1	1	1	1	1
BSPRY	45.6881	1	1	15.5968	1	117.849	1	1	91.5976	1	1	77.3668	1	22.9855	36.1861	50.3783	1	1	54.398	14.2991	53.4607	95.4532	130.143	1	26.0959	71.3359
BTC	1	30.2394	101.16	22.3893	1	17.883	1	1	1	1	1	1	1	58.4485	46.9147	1	80.0796	1	1	53.6778	32.141	27.2508	27.5931	228.304	23.9123	37.4866
BTK	217.265	1	1	1	98.2333	1	1	1	1	1	109.696	511.578	58.286	1	1	1	1	66.5487	1	1	1	1	1	1	1	1
BTN2A1	25.3885	17.059	101.16	20.9324	62.8903	28.8032	35.4945	39.1493	26.0736	69.9362	41.3415	154.89	31.5161	37.5303	42.6932	1	31.9963	1	1	12.4923	25.2382	32.6708	1	55.2781	24.4503	20.9852
BTN3A3	29.5545	1	1	16.2411	26.784	1	42.672	79.7607	1	39.7666	23.2893	1	1	1	1	11.4763	1	103.057	1	1	15.9395	18.3607	1	23.4943	10.5864	10.1641
BTNL9	1	1	1	1	1	1	28.5499	1	1	1	1	1	1	11.2211	1	1	1	1	1	1	20.195	1	1	1	1	1
BUB1	1	1	1	58.7469	1	64.5569	1	1	1	1	1	1	1	1	1	1	1	1	1	1	1	1	1	1	1	1
BUB1B	1	1	1	48.4967	1	10.0421	1	1	1	1	1	1	1	1	1	1	1	1	1	1	1	1	1	1	1	1
C10orf10	1	1	1	1	1	1	177.321	152.868	1	1	1	1	1	1	1	60.5033	102.156	1	1	1	17.5433	1	1	50.9746	1	1
C10orf107	1	1	1	1	1	133.033	1	1	1	17.669	1	1	1	294.542	297.985	1	31.9963	1	1	1	10.0511	1	1	11.2181	1	1
C10orf12	1	1	1	1	11.9704	1	1	1	1	1	10.4758	1	1	1	1	1	1	1	49.6955	1	10.5943	11.7534	1	1	1	1
C10orf128	121.347	1	1	1	116.702	1	258.599	1	1	24.2259	44.431	263.014	167.616	1	1	1	1	1	1	1	1	1	1	1	1	1
C10orf67	1	1	1	1	1	22.3921	1	1	1	1	1	1	1	101.553	131.608	1	1	1	1	1	1	1	1	1	1	1
C11orf16	1	1	1	1	1	273.316	1	1	183.286	12.1416	10.0452	1	1	229.803	275.762	107.362	1	1	24.1255	1	11.3506	1	1	1	1	1
C11orf21	21.3332	1	1	1	41.6785	1	1	1	1	52.5094	17.5198	28.5232	1	1	1	1	1	1	1	1	1	1	1	1	1	1
C11orf53	1	1	603.687	1	1	10.1716	1	1	1	1	1	1	1	14.2297	12.7713	1	1	1	1	1	1	1	1	1	1	1
C11orf63	1	19.5979	1	1	12.9171	61.4947	13.9908	1	1	5.38539	20.1649	1	11.8303	63.4406	46.052	313.969	1	1	1	1	1	25.2531	1	1	1	1
C11orf84	36.0307	8.40928	1	1	1	1	1	1	1	1	1	1	1	1	1	1	1	1	1	1	1	1	1	1	1	1
C11orf96	1	1	1	1	1	1	1	1	1	1	1	1	1	1	1	1	180.419	1	1	1	1	1	1	117.359	1	1
C12orf36	1	1	1	1	1	1	1	1	1	1	1	1	1	1	1	1	1	1	1	1	1	19.4363	1	1	1	35.9706
C12orf39	1	1	1	1	1	1	1	1	126.78	1	1	1	1	1	1	122.244	14.1905	1	1	1	1	1	1	1	1	1
C12orf55	1	1	1	1	1	93.1277	1	1	1	1	1	1	1	181.346	151.076	1	1	51.7277	1	1	1	1	1	1	1	1
C14orf159	90.6594	60.828	252.263	86.2027	81.828	42.4937	49.1383	27.5368	1	63.7149	77.9988	79.7779	13.1337	52.8582	48.3332	1	31.9963	45.9915	69.0587	61.3241	51.3321	54.7915	36.4378	56.893	115.156	52.6625
C14orf64	1	37.8549	1	27.2313	1	1	1	8.54375	1	98.8079	1	1	1	41.65	22.1865	1	1	1	1	1	14.8508	15.1531	1	46.6217	20.9366	20.2629
C14orf79	1	1	1	1	1	96.6123	12.9181	1	24.8109	1	1	1	1	77.6101	56.5291	1	1	1	1	1	9.9402	9.08584	14.0797	1	1	1
C15orf26	1	1	1	1	1	106.851	1	1	1	1	1	1	1	92.9117	68.7464	1	1	1	1	1	1	1	1	1	1	1
C15orf41	1	25.4946	1	22.5482	1	1	11.7362	1	1	1	1	1	1	1	1	1	1	1	1	1	12.155	17.9407	1	19.0272	23.5593	22.3574
C15orf48	7.09712	1	882.684	20.7741	121.26	246.115	1	1	47.6847	33.275	179.172	1	1368.49	21.7565	176.365	1	1	1	253.554	19.8187	89.0569	399.35	1	1	29.8917	231.523
C15orf62	1	1	1	1	1	1	1	1	1	1	1	1	1	1	1	1	1	1	1	1	18.3034	12.9524	1	1	10.3677	23.6738
C16orf45	1	58.6721	101.16	14.2338	15.552	1	102.657	96.7827	10.5004	1	1	1	1	34.1465	26.9631	145.621	53.7197	1	87.9087	16.7375	22.0667	25.3705	11.4777	74.6786	23.5191	22.3003
C16orf46	1	8.48967	1	1	1	104.627	1	1	1	14.7527	1	1	1	130.431	87.4579	18.598	1	55.7688	55.5466	1	11.7622	1	1	1	21.3673	1
C16orf54	129.956	1	1	1	47.6111	1	1	1	1	167.572	13.8722	61.1512	1	32.4658	28.1295	1	1	220.472	1	1	1	1	1	1	1	1
C16orf59	1	1	1	47.0354	1	24.8391	1	1	7.33358	1	1	1	1	1	1	1	1	1	1	1	1	1	1	1	1	19.2777
C16orf71	1	1	1	1	1	26.7332	1	1	1	1	1	1	1	82.9799	58.8721	1	1	1	1	1	1	1	1	1	1	1
C16orf74	43.6228	136.249	1	102.113	1	15.94	1	41.0212	98.3703	11.9149	1	1	1	1	10.5342	1	1	271.284	87.9087	1	1	51.0315	1	1	34.7222	95.3054
C16orf89	1	24.9183	1	10.9334	1	20.2088	1	52.5252	34.7549	11.397	1	1	23.8847	60.756	95.7942	1	1	1	1	50.737	526.422	64.1414	99.1854	1	64.213	8.91708
C17orf107	1	1	1	1	1	1	1	1	1	1	1	1	29.9064	1	1	1	1	64.2479	1	49.9728	13.0831	1	1	1	1	1
C17orf51	1	1	1	1	1	1	1	7.78938	1	1	1	1	1	11.7262	11.464	1	1	1	34.5107	1	1	1	10.9247	45.1707	1	1
C17orf72	12.1612	1	101.16	1	18.8359	150.242	11.0046	1	1	1	15.3829	1	1	451.064	387.004	1	1	1	1	1	23.0693	1	1	1	1	1
C18orf32	1	11.314	229.084	1	7.71117	29.6171	13.8223	1	54.4637	11.7546	23.279	1	22.2619	16.4192	83.4858	22.1028	1	1	1	15.8697	15.635	14.2744	29.2703	1	17.5932	9.69213
C18orf56	1	1	1	89.7787	1	27.6835	1	1	1	1	1	1	1	1	1	1	1	1	1	1	1	24.1427	1	1	1	19.873
C19orf33	32.4944	673.145	1	545.195	44.7168	246.14	57.8495	1	72.0097	55.9988	270.867	27.0908	32.5868	302.445	386.701	1	84.477	106.643	224.075	524.362	695.642	635.611	162.661	1	922.066	576.122
C19orf38	44.0265	1	1	1	145.294	1	1	1	1	1	23.895	1	33.9327	1	1	1	1	56.7616	39.0702	1	8.56345	14.8624	9.83525	1	1	1
C19orf45	1	1	1	1	1	1	1	1	1	1	1	1	1	1	1	1	1	1	70.3764	1	1	1	1	1	1	1
C19orf54	1	1	1	1	12.3695	10.2945	10.2426	1	1	1	10.9084	1	27.8269	11.7616	1	1	1	1	24.1255	1	9.70876	1	1	1	1	1
C19orf57	1	1	1	14.7043	1	14.8161	1	1	1	1	1	1	1	1	1	1	1	1	1	1	1	1	1	1	16.7587	1
C19orf59	1	1	1	1	16.361	1	1	1	1	23.8169	641.081	1	264.092	1	1	1	1	1	1	1	1	1	1	1	1	1
C19orf73	1	1	1	10.1958	1	1	10.0709	1	24.9355	1	1	1	1	14.2115	1	78.1013	1	1	1	39.0026	17.7432	12.5021	1	1	8.33133	11.0102
C19orf82	1	26.1366	1	18.7101	1	20.4761	12.8403	1	1	1	18.7591	1	17.1209	25.0777	1	39.5507	1	51.7277	83.409	1	26.4064	10.2808	1	61.0647	26.731	27.3264
C19orf83	1	1	1	1	1	1	1	1	1	17.0435	1	69.9731	1	1	1	1	1	201.643	1	1	1	1	1	1	1	1
C1QA	84.0357	1	1	1	941.597	1	1	1	1	49.6504	1768.2	10.8236	338.191	23.898	11.1711	1	1	1	1	1	57.3775	1	1	1	1	1
C1QB	7.09712	1	1	1	803.802	28.4146	1	1	1	41.3102	1732.91	17.3676	305.879	22.6943	1	1	1	1	1	1	52.9492	1	1	1	13.8776	1
C1QC	1	1	1	1	903.546	1	1	1	1	11.1051	921.546	1	256.974	1	1	1	1	1	1	1	15.8666	1	1	1	1	1
C1QTNF1	1	1	1	1	1	1	27.7374	7.26482	1	1	1	1	1	1	1	1	291.772	1	1	1	1	1	18.0796	69.2317	1	1
C1QTNF2	1	1	1	1	1	1	1	288.078	1	1	1	1	1	1	1	1	226.913	1	1	1	1	1	1	132.641	1	1
C1QTNF3	1	1	1	1	1	1	1	77.9537	1	1	1	1	1	8.30936	1	1	1	1	1	1	1	1	25.0821	1	1	1
C1QTNF4	1	14.3166	76.5515	15.0381	1	10.0368	1	37.6634	7.33358	1	1	1	1	26.1362	10.9638	39.5507	102.156	1	1	1	1	1	1	1	16.3417	1
C1QTNF7	1	1	1	1	1	1	1	261.119	1	1	1	1	1	1	1	1	64.2138	1	1	1	1	1	1	96.938	1	1
C1QTNF9	1	1	1	1	1	1	36.8597	1	1	1	1	1	1	1	1	1	1	1	1	1	1	1	1	1	1	1
C1QTNF9B.AS1	1	1	1	11.2068	1	37.8166	1	1	1	1	1	1	1	13.8895	16.7174	1	1	1	1	174.927	11.4505	39.4917	13.6927	1	1	1
C1R	1	108.785	101.16	56.41	1	1	114.05	1803.01	1	1	1	1	1	1	1	1	140.561	1	1	1	13.511	33.7936	15.1309	724.631	28.0987	26.2939
C1S	1	67.5299	1	27.3013	1	1	45.4206	1803.48	1	1	1	1	1	1	1	1	389.532	1	1	1	1	47.9683	13.5755	700.467	11.6444	10.5609
C1orf110	1	1	1	1	1	64.0497	1	1	1	1	1	1	23.8847	291.558	272.701	1	1	1	1	1	9.40685	39.854	1	1	1	15.7746
C1orf112	1	1	1	25.7931	1	10.6895	1	1	1	1	1	1	1	1	1	1	1	1	1	1	1	1	1	1	1	1
C1orf115	1	1	1	1	1	1	136.385	1	162.401	1	1	1	1	1	1	1	1	1	24.1255	78.4266	20.5328	13.0711	73.4274	1	1	11.3537
C1orf116	1	57.4441	1	28.613	1	43.2843	1	1	1	1	1	1	1	60.8046	47.1526	52.8423	4.27012	1	1	109.141	76.1137	128.125	13.9894	1	99.1213	90.0762
C1orf122	70.1012	53.8807	703.847	86.5574	72.262	75.1697	86.7774	79.91	392.466	94.0179	110.695	92.077	165.241	35.1862	49.8925	99.054	71.019	154.546	133.55	209.967	112.864	171.955	317.695	90.7853	82.8908	155.579
C1orf141	1	1	1	1	1	24.9541	1	1	1	1	1	1	1	132.755	49.1426	1	1	1	1	1	1	1	1	1	1	1
C1orf158	1	1	1	1	1	97.5472	1	1	1	1	1	1	1	194.949	110.796	1	1	1	1	1	7.9657	1	1	1	1	1
C1orf162	157.87	1	1	1	468.368	1	1	1	1	146.451	729.964	365.775	419.474	1	1	1	1	1	1	1	1	1	1	1	1	1
C1orf168	1	1	1	7.73002	1	27.7202	1	1	217.53	1	1	1	6.89729	202.259	114.657	1	1	1	24.1255	28.656	189.932	29.4417	24.7413	1	70.4893	15.2511
C1orf172	1	92.0752	101.16	77.1068	1	35.1311	1	1	119.672	1	1	1	1	23.6915	23.9453	11.4763	1	1	1	40.7053	42.9443	58.0441	43.9891	1	46.2417	56.3234
C1orf173	1	1	1	1	22.5204	136.675	1	1	1	29.1047	20.6422	88.3497	1	570.49	553.779	372.407	1	1	1	1	20.2897	1	1	1	1	1
C1orf186	133.339	10.8072	1	9.21306	1	5.45772	1	1	51.3255	1	1	1008.89	1	17.0203	1	1	1	62.6769	1	25.3158	14.2636	31.5796	27.1041	1	11.1729	1
C1orf189	1	1	1	1	1	77.1978	1	1	1	1	1	1	1	153.848	122.008	1	1	1	1	1	1	1	1	1	1	1
C1orf192	1	1	1	1	1	500.134	1	1	1	36.5453	19.6743	9.31866	10.5545	521.554	347.711	1	1	1	1	1	25.8035	10.0254	1	1	1	1
C1orf210	1	10.0829	1	27.8693	1	43.2934	1	1	76.6327	1	1	1	1	14.3335	91.6662	225.698	1	1	1	29.0205	51.8982	76.328	68.6136	1	21.8947	57.9228
C1orf222	1	16.1506	1	1	1	101.951	1	11.6906	1	1	1	1	28.9252	177.187	144.935	1	1	1	1	1	11.8722	1	1	1	1	1
C1orf226	1	1	1	8.05326	1	16.3201	1	1	84.9046	1	1	1	1	10.7368	86.0614	11.4763	1	1	39.0702	19.7205	22.4571	48.6566	13.4348	1	13.5077	29.5727
C1orf228	52.7877	14.3604	1	1	33.533	14.3471	1	1	56.3359	40.1458	47.101	414.927	45.5127	133.032	186.437	1	1	1	1	1	12.317	1	1	1	15.6034	11.9157
C1orf54	1	1	1	1	269.252	1	227.295	56.388	1	1	41.9673	1	103.845	1	1	1	208.462	1	1	1	1	8.57538	1	143.357	1	1
C1orf64	1	1	1	1	1	1	1	1	230.583	1	1	1	1	1	1	1	1	1	1	135.55	12.9717	1	1	1	1	1
C1orf87	1	1	1	1	1	30.1233	1	1	1	1	1	1	1	195.943	129.641	1	1	1	1	1	1	1	1	1	1	1
C2	1	1	1	1	20.0206	1	1	76.344	1	1	125.286	1	48.2888	10.0828	8.99093	1	31.9963	1	12.516	97.1115	28.7159	29.52	84.4535	1	1	11.0433
C20orf112	1	13.4868	201.321	20.9529	30.1206	49.4117	54.8834	1	1	34.6324	12.4282	17.4317	10.0145	33.5489	36.3557	21.9526	1	1	31.6032	31.0905	38.7385	34.4109	34.9858	1	23.8776	22.5569
C20orf166.AS1	1	1	1	1	1	1	1	1	1	1	1	1	1	1	1	1	80.0796	1	1	1	1	1	1	23.7753	1	1
C20orf195	1	1	1	1	1	1	1	1	1	1	1	1	1	70.2847	41.8424	1	1	1	1	1	1	1	1	1	1	1
C20orf201	1	1	1	1	1	145.546	1	1	1	1	1	1	1	133.139	70.8246	1	1	1	1	1	1	1	1	1	1	1
C20orf26	1	1	1	1	1	29.1063	1	1	1	1	1	1	1	64.2849	28.9569	1	1	1	1	1	1	1	1	1	1	1
C21orf128	1	1	1	1	1	103.024	1	1	1	1	1	1	1	55.257	26.2922	1	1	1	1	1	1	1	1	1	1	1
C21orf58	1	1	1	66.6746	9.09627	199.368	1	1	1	19.0294	12.3562	1	1	317.472	235.988	1	1	129.109	1	1	22.5217	1	1	1	8.84862	8.65825
C21orf62	41.6351	16.9864	1	1	1	1	1	1	1	1	1	1	1	1	1	1	1	1	1	1	1	1	1	1	1	1
C22orf15	1	1	1	9.20356	28.8804	316.53	1	1	1	17.91	16.7027	1	28.7808	455.641	245.736	1	1	1	1	1	22.6533	24.9746	1	1	21.8616	1
C2CD2	1	14.8153	1	17.2116	25.0041	39.828	34.9173	1	29.7195	1	22.1425	1	1	25.8005	32.7797	1	1	1	1	102.812	45.2772	58.6182	22.1224	1	20.1435	27.982
C2CD4B	1	1	1	1	1	1	1	1	1	1	1	1	1	8.19023	1	50.3783	1	1	1	1	1	1	1	1	1	1
C2CD4D	1	1	1	1	1	1	1	1	19.2443	1	1	1	1	1	1	1	1	1	1	1	1	1	19.8443	1	1	1
C2ORF15	1	9.96318	1	7.09842	1	16.1581	1	1	82.8011	1	1	1	1	16.0362	13.2346	107.362	1	1	54.398	1	17.8297	13.7917	8.53893	1	18.9342	11.8776
C2orf40	43.4006	56.8361	77.266	50.0288	62.7263	51.4762	37.4686	102.498	1	52.0821	32.0424	36.7488	8.10658	738.649	420.193	178.525	290.65	1	1	1	47.942	13.8795	1	754.422	49.9643	10.8104
C2orf54	1	1	1	23.7628	1	40.6244	1	1	13.5531	1	1	1	1	27.6813	28.1175	32.429	1	1	1	1	38.6857	43.0276	1	1	36.5974	101.437
C2orf62	1	1	1	1	1	83.0346	1	1	1	1	1	1	1	140.743	110.75	1	1	1	1	1	1	1	1	1	1	1
C2orf73	1	1	1	1	1	51.771	1	1	12.3691	1	1	1	1	153.07	101.518	1	1	1	1	1	1	1	1	1	1	1
C2orf81	1	9.72547	1	1	14.5827	80.8353	10.9239	19.0021	1	1	9.93805	1	1	153.471	182.582	157.485	1	1	1	1	10.6045	1	1	1	1	1
C2orf82	1	1	1	1	1	38.602	1	1	1	1	1	1	1	17.2822	14.6042	1	106.029	1	1	1	1	1	48.4406	1	1	1
C2orf88	1	1	1	1	1	1	1	1	1	1	1	1	1	1	1	1	1	81.9274	1	1	1	1	75.9947	1	1	1
C3	45.6448	42.0371	1	43.6945	264.341	169.578	1	891.648	1	39.6844	47.5647	10.1176	108.009	22.7171	74.4237	1	1	1	1	16.108	633.358	310.696	51.3028	1	126.047	62.4163
C3AR1	1	1	1	1	151.008	1	1	1	1	26.9188	146.613	298.952	229.778	1	1	1	1	1	1	1	1	1	1	1	1	1
C3orf18	1	18.749	1	1	1	1	1	1	1	1	1	1	1	11.6102	1	1	71.019	1	1	18.8414	1	1	1	15.5099	1	1
C3orf33	1	11.824	1	1	1	1	1	1	1	1	1	1	1	1	1	11.5514	1	1	41.5386	1	12.7015	9.56198	13.5929	63.3368	11.1903	11.4116
C3orf52	1	20.8744	1	1	1	24.1111	1	1	1	1	1	1	1	24.1892	25.4572	97.9117	1	1	1	11.8934	13.9483	14.9337	1	1	7.23701	11.6721
C3orf62	1	19.7454	101.16	20.6686	25.0251	15.3889	23.6205	29.2941	1	14.958	61.5833	1	35.8156	19.5661	27.1622	35.0722	1	1	1	18.3379	23.8871	24.1496	11.8874	1	27.4813	35.7119
C3orf67	1	1	1	16.7096	1	129.467	1	1	1	1	1	1	1	43.0872	40.7417	29.0743	1	1	1	12.5676	1	1	1	1	1	1
C3orf70	1	1	1	1	1	1	28.9508	1	1	1	1	1	1	1	1	1	73.0625	1	1	22.6613	1	1	39.3283	126.866	1	1
C4orf19	1	1	1	14.2177	1	24.7783	1	1	1	1	1	1	1	16.6744	31.775	1	1	1	1	47.2644	27.1385	35.6488	104.741	1	1	79.9706
C4orf21	1	1	1	33.8583	1	1	1	1	1	1	1	1	1	12.2993	1	1	1	1	1	1	1	1	1	1	1	1
C4orf22	1	1	1	1	1	81.3674	1	1	1	13.8	1	1	1	196.94	125.528	1	1	1	1	1	8.14623	1	1	1	1	1
C4orf46	1	11.7093	1	31.0528	11.8404	50.9627	10.4494	31.8573	31.4409	10.4505	1	6.54577	1	1	9.57116	1	1	1	32.3062	1	9.24187	7.6617	1	1	9.33714	1
C4orf47	1	1	1	1	1	95.1028	1	1	1	1	1	1	1	200.641	129.244	1	1	1	1	1	1	1	1	1	1	1
C5AR1	1	1	1	1	21.1186	40.5899	1	1	1	1	304.823	1	404.041	85.4623	65.4518	29.0743	1	1	1	1	11.073	1	1	1	9.26521	1
C5AR2	1	1	1	1	1	1	1	1	51.4684	1	13.0213	1	1	1	1	1	1	1	1	1	1	1	1	1	1	1
C5orf27	1	1	1	1	1	1	1	1	1	1	1	1	1	1	1	1	1	1	1	49.1946	1	1	43.4076	1	1	1
C5orf30	1	11.4064	1	22.8964	1	1	17.7972	1	1	1	1	119.043	1	25.2544	21.1283	1	1	1	25.1772	1	12.2446	14.5386	1	1	21.3779	1
C5orf34	34.686	1	1	22.4524	1	10.806	1	1	1	1	1	1	1	1	1	1	1	1	1	1	1	1	1	1	1	1
C5orf38	1	49.5461	1	9.91902	1	17.1773	1	65.456	11.1519	1	1	1	1	12.9352	12.326	1	27.9342	1	24.1255	131.938	48.1957	29.6698	96.4933	1	38.6026	1
C5orf46	1	1	1	1	1	1	1	1	1	1	1	1	1	1	1	1	1	1	1	1	1	1	73.2746	1	1	1
C5orf49	109.164	34.6192	1	8.94547	34.1732	639.234	12.9731	1	20.4259	64.2826	52.7897	90.9327	84.2567	776.16	695.974	1	1	1	12.516	1	61.0486	40.4231	15.9013	1	42.8219	38.7076
C6ORF165	1	1	1	1	1	107.392	1	1	1	1	1	1	1	207.806	144.608	1	1	1	1	1	1	1	1	1	1	1
C6orf118	1	1	1	1	1	161.552	1	1	1	22.6706	1	1	1	345.617	285.659	1	1	1	1	1	10.2782	1	1	1	1	1
C6orf132	1	60.7304	276.872	104.115	1	115.966	1	1	209.833	16.9243	1	1	1	198.898	184.286	1	1	1	343.927	176.189	104.13	274.081	73.9902	1	90.2827	420.964
C6orf141	1	1	1	11.4651	1	1	77.0424	1	1	1	1	1	1	1	1	1	1	1	54.015	1	1	1	1	1	1	1
C6orf15	1	1	1	1	1	1	1	1	1	1	1	1	1	1	1	1	1	1	1	1	1	1	16.9352	1	1	1
C6orf52	1	1	1	12.3601	1	45.884	1	1	1	1	1	1	1	87.7791	54.4811	1	1	1	1	1	11.0727	1	1	1	8.52544	1
C6orf58	1	32.2322	1	70.0107	27.6789	6.61508	13.7446	29.5162	1	1	1	1	1	1	1	1	16.603	10.7684	1	622.102	14.3831	81.3055	2350.34	1	26.206	107.418
C7	1	1	1	1	1	1	165.084	229.475	1	1	1	1	1	1	1	1	1	1	1	1	1	1	1	1	1	1
C7orf31	28.7314	12.0816	1	7.18514	19.0347	1	1	1	1	10.6816	12.1308	1	1	1	1	1	1	64.2479	1	13.691	1	1	1	1	1	1
C7orf57	1	1	1	1	1	288.732	1	1	1	1	1	1	1	215.247	188.589	1	1	1	1	1	1	1	1	1	1	1
C7orf63	1	1	1	1	1	101.924	1	1	1	1	1	1	1	171.432	169.412	1	1	1	1	1	8.65078	1	1	1	1	21.3815
C8B	1	1	1	1	1	1	1	1	1	1	81.3582	1	1	1	1	1	1	1	1	1	1	1	1	1	1	1
C8G	1	1	1	1	1	1	1	1	1	1	1	23.9774	1	1	1	1	1	1	1	1	1	1	1	1	1	1
C8orf4	1	1	1	22.8776	1	16.3201	147.655	7.44998	1	1	1	1	1	1	1	1	18.9109	1	1	27.1454	24.5632	138.96	69.3886	22.7964	1	101.011
C8orf47	1	27.5842	1	30.3691	1	66.1954	1	1	51.5591	14.9882	1	8.31508	1	206.381	160.015	420.332	1	1	1	12.7171	45.9833	41.3479	16.3052	1	30.4381	41.3835
C8orf48	1	1	1	1	1	18.4882	1	1	1	1	1	1	1	1	1	1	53.7197	1	1	1	1	1	1	8.32568	1	1
C8orf56	1	1	1	1	1	1	1	1	1	1	1	1	1	1	1	243.489	1	1	1	1	1	1	1	1	1	1
C8orf88	1	1	1	8.24566	1	37.8077	1	13.9516	1	1	1	1	1	1	1	1	42.4161	1	1	1	1	1	1	150.941	1	1
C9orf117	25.4131	16.6	1	1	1	179.312	1	1	33.7468	36.0137	41.4603	58.2289	14.4124	639.511	485.464	11.4763	1	1	1	1	36.8521	1	1	1	18.5245	1
C9orf135	32.7978	1	1	1	50.4593	308.376	1	1	12.9055	37.3015	16.9275	1	12.643	442.276	405.033	21.7369	1	1	1	1	23.0763	16.0298	35.4328	1	1	1
C9orf152	1	16.5591	1	50.8038	1	27.0581	1	1	144.496	1	1	1	1	21.704	20.1753	157.485	1	1	55.5466	116.577	114.318	67.3033	70.1425	1	87.4021	48.5979
C9orf169	1	1	1	1	1	1	1	1	1	1	1	1	1	25.1492	22.585	1	1	1	1	1	11.2015	40.1062	1	1	1	274.517
C9orf171	1	1	1	1	1	56.3677	1	1	1	1	1	1	23.9272	155.155	100.802	1	1	1	1	1	1	1	1	1	1	1
C9orf66	1	1	1	1	14.7394	14.4751	1	1	1	13.946	10.421	1	1	24.5434	19.6353	1	99.136	1	1	1	9.23348	1	1	36.3832	1	1
C9orf84	1	1	1	1	1	1	1	1	1	1	1	1	1	1	76.5138	1	1	1	1	1	1	1	1	1	1	1
C9orf96	1	23.4278	1	1	1	1	1	1	28.267	1	1	1	1	1	1	1	1	1	1	1	1	26.0419	1	1	1	1
CA12	1	11.1344	1	97.8107	1	1	1	1	16.6914	1	1	1	1	1	12.4064	1	1	1	49.6955	83.4566	20.8706	107.609	38.1987	1	8.24546	177.116
CA2	1	1	1	12.3331	63.4467	1	13.143	1	1	12.5693	72.4724	1	58.5493	1	1	1	1	1	1	432.333	1	1	797.396	1	1	1
CA8	1	36.8936	1	29.001	1	19.6455	18.5682	1	1	1	126.583	1	1	1	1	388.263	1	1	1	22.8458	67.7401	56.1485	66.281	1	103.104	32.3354
CA9	1	1	142.363	15.1322	1	1	1	1	1	1	1	1	1	1	1	1	1	1	48.6676	1	1	1	1	1	1	1
CABLES1	1	1	1	1	1	15.2253	1	1	1	1	23.042	1	1	1	1	29.0743	1	1	54.3807	1	9.30687	1	1	1	11.6287	1
CACNA1A	1	1	1	1	1	1	1	1	1	1	1	1	1	1	1	193.753	1	1	1	1	1	1	1	1	1	1
CACNA1H	1	1	1	1	1	1	1	1	1	1	1	1	1	1	73.8655	76.3086	62.9925	1	1	1	1	1	1	1	1	1
CACNA2D1	1	20.3429	71.6814	1	1	1	15.2253	63.1814	60.7403	1	1	147.411	1	1	1	392.777	1	1	1	19.7204	1	1	1	45.9885	10.8199	1
CACNA2D3	1	1	1	1	180.876	1	1	1	1	1	1	1	42.3548	1	1	11.4763	1	1	1	1	1	1	1	1	1	1
CACNA2D4	1	1	1	1	81.1384	1	1	1	1	23.9102	17.0376	36.4973	73.6788	1	1	1	1	1	1	1	1	1	1	1	1	1
CACNB1	1	1	1	1	1	1	1	1	1	1	1	1	1	1	1	1	1	1	1	1	1	19.9016	1	1	1	1
CACNB2	1	9.04788	1	1	1	1	1	26.7095	51.3255	1	1	1	1	1	1	1	47.4944	1	1	1	9.00648	25.4624	1	83.0221	11.8737	1
CACNB3	1	1	1	14.6353	1	11.709	8.95298	1	149.994	1	20.1566	1	1	45.6146	32.6568	107.362	1	1	1	22.5416	10.7326	13.4667	1	8.73834	1	12.5027
CACNB4	1	31.3598	1	34.5808	1	1	1	1	1	1	1	1	1	1	1	1	1	1	1	39.3282	10.9385	30.1486	26.2254	1	42.8293	14.1725
CACNG6	1	1	1	1	1	17.6857	1	1	1	1	1	1	1	105.629	145.25	1	1	1	1	1	1	1	1	1	1	1
CADM2	1	28.2216	1	1	1	1	1	1	1	1	1	1	1	1	1	123.361	1	1	1	1	1	1	1	1	1	1
CADPS	1	1	1	1	1	1	1	1	1	1	1	151.288	1	1	1	152.929	1	1	1	1	1	1	1	1	1	1
CADPS2	1	46.6348	201.321	35.412	1	28.5049	60.2665	72.4466	1	1	1	1	1	36.7905	18.3998	107.362	68.6188	43.771	1	68.116	61.1243	76.9719	89.5726	104.745	50.6415	51.0393
CALCRL	24.4229	7.60334	1	1	1	1	310.165	1	1	1	1	1	1	1	1	1	11.7737	1	1	1	14.4093	1	1	1	13.6243	1
CALD1	1	71.1721	1	66.6604	1	1	187.001	768.296	51.4684	1	131.15	1	1	1	1	244.378	1499.97	1	1	23.5716	9.41124	13.0716	10.7219	1239.71	18.23	23.4538
CALHM2	1	1	1	1	70.5123	1	133.505	111.756	1	75.0887	37.8072	45.8078	37.2605	1	1	1	35.9078	20.1615	1	1	1	1	1	25.1272	1	1
CALML3	1	31.8341	1	87.4808	1	1	1	1	22.7505	1	1	1	1	1	1	1	1	26.4372	115.942	30.1206	1	1	1	1	106.541	156.236
CALML5	1	1	201.321	27.6655	1	1	1	1	1	1	1	1	1	1	1	1	1	1	1	1	15.263	20.9976	36.9633	1	24.3537	101.088
CAMK2B	1	1	1	22.0039	1	1	1	1	28.0738	1	1	1	1	1	1	42.9053	1	1	1	1	1	1	1	1	38.4788	1
CAMK2N1	1	1	1	1	1	1	1	113.171	1	1	1	1	1	1	1	214.706	1	1	1	1	1	1	1	54.0078	1	146.301
CAMK4	1	1	1	1	1	1	1	6.28063	1	122.441	1	1	1	1	1	1	1	1	1	1	1	1	1	1	1	1
CAMP	1	1	1	1	1	1	1	1	1	1	138.019	1	1	1	1	1	1	1	1	1	1	1	1	1	1	1
CAP2	1	21.307	1	1	1	71.9144	1	1	1	1	1	1	1	74.4873	52.186	1	102.156	1	1	1	18.3906	25.8068	1	98.7253	1	1
CAPN12	50.1236	24.8385	1	1	10.8428	1	1	1	1	67.6221	1	72.2305	1	9.29016	19.1999	18.598	1	49.1318	1	1	10.0099	19.172	173.214	1	14.9208	10.0197
CAPN13	1	47.4404	1	38.0381	1	19.8611	1	1	1	1	1	1	1	6.9739	15.7729	1	1	1	1	1	80.496	123.671	1	1	43.4708	81.1954
CAPN5	1	1	152.818	1	1	48.4552	1	37.8432	1	12.0348	1	1	1	42.6359	60.0922	52.1083	1	1	1	1	64.3582	84.7258	1	1	1	102.821
CAPN8	1	18.226	1	1	1	20.4905	1	1	1	11.491	1	1	1	11.129	18.1292	1	1	1	1	123.288	159.958	135.82	1	1	24.4903	17.66
CAPN9	1	20.5467	1	1	1	1	1	1	1	1	1	1	1	48.0896	33.2144	1	1	1	1	46.1136	32.53	31.0204	1	1	1	1
CAPNS2	1	76.4785	1	63.7892	1	1	1	1	1	1	1	1	1	1	1	1	1	1	1	1	13.3754	14.5185	1	1	80.3839	16.426
CAPS2	1	1	1	1	1	56.8853	1	1	1	1	1	1	1	193.483	130.026	1	1	1	1	1	13.5323	1	1	1	1	1
CARD10	1	1	1	11.0971	1	1	70.1176	1	1	1	1	1	1	1	1	1	1	1	1	1	1	1	1	1	1	1
CARD11	74.8708	1	1	1	20.2707	21.3837	1	1	1	39.7067	1	1	1	1	1	1	1	1	1	1	1	12.7937	1	1	1	1
CARD9	1	1	1	1	97.9311	1	1	1	1	1	44.9836	20.159	30.1539	1	1	1	1	1	1	1	1	1	1	1	1	1
CARS2	32.4624	20.5865	101.16	28.6369	80.586	39.9864	25.0985	1	20.4259	26.3667	157.605	88.3497	60.3393	58.3581	45.5458	32.1054	1	1	1	32.5719	50.9315	48.2855	28.6165	1	31.7703	21.8117
CASC1	1	1	1	1	1	176.094	1	1	1	1	1	1	1	205.128	236.921	1	1	1	1	1	1	1	1	1	1	1
CASC15	1	1	1	1	1	1	26.0612	38.5889	16.2279	1	1	1	1	20.2591	11.7985	157.485	27.9342	1	17.3614	1	1	1	1	1	1	1
CASC2	1	1	1	1	1	56.4143	1	1	1	1	1	1	1	106.055	71.7085	1	1	1	1	1	1	1	10.7949	1	1	1
CASC5	47.317	1	1	66.9134	1	56.9104	1	1	1	1	1	1	1	1	1	1	1	1	1	1	1	1	1	1	1	18.6467
CASC8	1	1	1	34.2849	1	16.3201	1	1	1	1	1	1	1	31.831	28.1238	1	1	1	1	52.8857	58.7822	45.9473	30.0328	1	29.0745	23.6332
CASKIN2	1	19.6279	1	10.0235	1	1	71.9202	1	15.3289	1	1	1	1	1	1	1	31.9963	1	1	1	10.3184	1	1	56.8261	8.35975	1
CASP10	35.6516	20.9731	1	15.0127	12.8291	25.846	61.9301	7.26482	1	20.2769	38.1064	32.8192	10.3864	29.5591	49.2669	1	1	204.452	1	1	12.2395	22.0656	15.6103	1	8.63975	10.2154
CASP2	52.9693	34.1892	1	49.1481	32.3479	50.9001	21.922	17.4806	12.9678	67.399	10.9607	118.602	1	12.2281	13.3276	18.598	1	1	124.809	1	31.0031	58.6814	14.4917	1	30.8786	32.1901
CASP6	1	43.6142	101.16	46.4286	29.175	22.0166	39.2656	1	42.4471	28.1777	18.1546	69.8583	17.265	15.9714	13.7487	1	11.7737	102.059	96.3754	26.9958	39.7222	31.8467	25.6651	29.7592	39.5481	29.6039
CASP9	34.686	7.62287	101.16	10.7861	12.0781	38.0002	13.6584	1	1	12.032	21.4379	28.4301	10.0145	48.1569	23.6576	1	1	1	1	1	14.0829	31.7242	1	1	10.6048	1
CASQ2	1	1	1	1	1	1	1	1	1	1	1	1	1	1	1	1	282.84	1	1	1	1	1	1	345.702	1	1
CATSPER1	1	1	1	1	40.7606	1	1	1	1	1	38.5135	372.9	43.0798	1	1	1	1	1	1	1	1	1	1	1	1	1
CATSPERD	1	1	1	1	22.4727	52.2039	1	1	1	35.8216	15.5875	1	1	409.916	273.529	1	1	51.7277	1	1	23.5745	1	1	1	32.5318	1
CAV1	1	78.7365	1	34.6718	1	1	844.315	696.575	1	1	1	1	1	1	1	1	1595.44	186.11	1	1	13.0349	12.3908	23.5998	811.672	19.4313	12.6107
CBFA2T3	126.564	13.1994	1	1	31.9683	1	10.8188	1	1	1	1	54.9801	30.7745	1	1	1	1	1	1	1	1	1	1	1	14.6757	20.4097
CBLC	1	30.2462	1	40.2233	1	21.6246	1	1	1	1	1	1	1	1	1	29.0743	1	1	48.6676	17.5546	24.8445	30.9918	12.5087	1	54.8313	42.2702
CBR3	1	60.4797	1	99.8667	16.1915	25.1109	87.3016	131.481	72.0097	1	7.451	1	1	29.9232	35.7749	1	62.9925	1	124.123	495.142	34.1801	38.5029	261.334	17.9364	51.1524	66.5991
CBS	1	11.7593	1	14.772	1	1	1	1	1	1	13.8621	1	34.9335	1	1	1	1	1	1	56.293	1	1	113.612	1	1	1
CCBE1	1	18.5924	1	22.8464	1	7.59379	1	65.6876	62.8781	1	1	1	1	8.23918	1	1	1	1	1	1	11.1111	11.0731	1	10.6245	9.21543	19.9089
CCDC102B	1	1	1	1	1	16.5934	8.43242	13.5296	1	1	1	23.7128	1	1	1	1	35.9848	1	1	1	1	1	1	1	1	1
CCDC108	1	1	1	1	1	101.753	1	1	1	1	1	1	1	278.159	224.93	197.251	1	1	12.1824	72.2125	29.0857	1	24.1346	1	1	1
CCDC109B	117.145	24.8171	665.382	83.8372	135.654	59.2063	246.573	61.2957	1	162.775	86.8584	1	185.061	15.3231	15.9865	1	1	46.4546	12.1824	47.5345	22.9227	36.5605	1	1	26.0988	45.8649
CCDC11	1	9.36125	1	9.83004	1	233.356	1	1	1	25.8446	24.253	1	11.0045	582.794	410.465	1	71.019	1	1	12.2675	23.3211	1	1	1	10.235	1
CCDC110	1	1	1	1	1	1	1	1	1	1	1	1	1	1	1	1	1	20.0824	1	22.8458	9.36033	1	28.0465	1	1	1
CCDC113	1	7.20339	1	11.9393	1	210.737	1	1	17.3734	1	10.8994	1	1	351.195	260.954	1	1	1	1	1	13.9661	9.46285	1	1	10.1125	23.9772
CCDC114	1	1	1	1	1	78.5255	1	1	51.5591	1	1	1	1	190.033	249.548	1	1	1	1	1	9.91616	1	1	1	1	1
CCDC120	1	11.7966	1	12.4437	1	1	1	1	1	1	1	1	1	10.8355	1	11.4763	1	1	1	1	15.6076	29.3071	13.239	1	23.2692	37.9832
CCDC129	1	1	101.16	1	1	1	1	1	1	1	1	1	1	1	1	157.485	1	1	1	4.59516	1	1	62.8428	1	1	1
CCDC135	1	1	1	1	1	81.346	1	1	1	1	1	1	1	148.779	226.597	1	1	1	1	1	1	1	1	1	1	1
CCDC138	1	9.35611	1	18.9081	1	95.4783	1	1	1	1	1	1	1	63.4987	114.49	1	1	1	12.7287	1	14.6944	13.8987	1	1	9.46002	10.5457
CCDC147	1	1	1	1	1	12.6323	1	1	1	1	1	1	1	103.282	61.6786	1	1	1	1	1	1	1	1	1	1	20.392
CCDC149	1	13.9037	1	1	1	1	24.7068	4.0175	1	1	10.2992	1	27.6553	11.5877	11.2195	142.107	31.9963	1	62.4378	38.8257	22.6258	18.4357	37.4207	1	11.9239	14.4072
CCDC15	1	1	1	40.8303	1	55.753	1	1	1	15.4654	1	1	1	14.9532	8.26808	1	1	1	1	1	8.6748	10.8765	1	1	8.63735	10.8809
CCDC151	1	1	1	1	1	39.1037	1	41.0212	1	1	29.891	1	1	119.682	63.5331	1	1	131.219	1	1	1	1	1	1	1	1
CCDC157	1	8.06844	1	10.4069	1	139.715	1	1	1	18.7524	1	1	1	122.989	125.155	1	1	1	1	1	18.463	14.6481	1	1	10.0133	9.28562
CCDC158	1	1	1	1	1	1	1	1	1	1	1	1	1	1	1	1	1	1	1	1	1	1	1	42.2687	1	1
CCDC160	1	1	1	1	1	51.0836	1	1	1	1	1	1	1	67.1627	56.6753	1	1	1	1	39.2224	50.1766	28.4049	61.3096	1	13.7142	17.3389
CCDC163P	1	1	1	1	1	1	1	1	1	1	1	1	1	1	1	1	1	148.348	16.2256	1	1	1	1	1	1	1
CCDC17	19.3098	8.06074	1	11.1619	18.437	167.2	11.5785	1	1	31.748	38.0548	28.3212	41.7442	672.27	468.952	1	1	1	1	1	43.7966	14.5298	1	1	18.8888	9.46781
CCDC170	41.6664	29.1839	1	1	34.4008	387.344	1	1	1	50.0986	37.2857	72.2615	13.7531	682.758	565.191	1	1	1	1	1	29.2455	22.2744	1	1	14.3797	23.612
CCDC171	1	12.8321	1	18.016	1	160.898	1	18.9736	1	1	1	1	1	31.258	12.8461	1	1	1	1	1	20.1774	31.997	1	21.2956	9.03323	11.0266
CCDC173	1	1	1	1	1	180.47	1	1	1	23.2137	1	1	1	309.189	209.646	1	1	1	1	1	9.69081	1	1	1	1	1
CCDC176	1	9.19675	1	9.59592	1	254.244	1	1	12.3691	27.2892	10.9047	1	1	284.081	334.367	1	1	1	55.0667	27.6966	19.0363	11.8835	1	1	11.8688	1
CCDC178	1	11.5851	1	1	1	21.2524	65.6758	1	1	1	1	1	1	1	1	1	1	1	1	1	1	1	1	1	1	1
CCDC18	25.4131	1	1	55.0689	34.6883	147.124	1	1	1	44.2707	27.6143	25.6539	9.69184	1	7.44164	1	1	1	54.398	1	1	1	1	1	1	8.96883
CCDC180	21.3332	1	1	1	1	107.829	1	1	1	21.6916	1	17.0625	1	156.996	190.674	1	1	1	1	13.691	10.8806	25.735	1	1	1	1
CCDC181	1	8.39712	1	1	1	173.282	1	23.0105	1	1	1	1	1	225.748	229.43	39.5507	1	1	1	17.4296	11.9758	1	19.3805	1	1	1
CCDC19	1	1	1	1	1	310.054	1	1	28.267	16.5245	11.0315	1	1	403.962	355.392	1	1	1	1	1	16.4749	1	1	1	1	1
CCDC28B	36.1644	19.6812	1	20.3569	15.5204	1	29.8708	34.9446	87.877	40.394	1	60.9549	1	15.874	11.143	240.071	84.477	1	33.3579	1	1	1	1	31.9894	22.0387	13.0857
CCDC3	1	25.099	101.16	1	1	1	88.8615	1	1	1	1	1	1	1	1	1	282.41	1	1	1	1	1	1	464.502	1	1
CCDC33	1	1	1	1	1	33.4791	1	1	1	1	1	1	1	172.616	171.671	1	1	1	1	1	1	1	1	1	1	1
CCDC37	1	1	1	1	1	63.4101	1	1	1	24.7504	14.3554	1	1	265.105	214.617	1	1	1	1	1	19.4342	1	1	1	1	1
CCDC39	1	1	1	1	1	81.5853	1	1	1	18.097	1	1	27.1629	293.619	178.57	1	1	1	1	1	1	1	1	1	1	1
CCDC40	21.3176	15.6161	1	1	1	130.307	1	1	1	9.99663	1	1	1	177.683	185.481	1	1	1	1	1	11.7717	1	1	1	1	1
CCDC42B	1	1	1	1	16.013	140.584	1	1	1	15.6365	12.7646	1	1	351.573	333.492	1	1	1	1	20.7165	20.4447	27.7733	1	1	1	1
CCDC64	1	1	1	1	1	17.0616	1	1	11.1519	21.1633	1	1	1	1	17.5581	107.362	1	1	55.0667	1	9.92042	55.6647	1	1	1	26.5823
CCDC64B	1	9.18032	76.5515	51.2718	1	94.5645	1	1	60.7403	18.2271	1	1	1	163.437	195.221	11.5514	1	1	63.2431	110.069	193.198	223.597	80.4631	1	107.587	226.034
CCDC65	1	1	1	1	1	149	1	1	1	43.4896	6.8336	1	21.0889	265.944	234.112	1	1	9.47906	1	1	1	1	1	1	1	1
CCDC67	1	1	1	1	1	342.126	1	1	1	1	1	1	1	42.2639	22.8268	21.7369	1	1	1	1	1	1	1	1	1	1
CCDC68	1	1	1	1	1	1	60.8015	45.2757	16.291	1	1	1	1	1	1	1	1	1	1	32.9649	30.1576	15.167	1	1	1	1
CCDC69	127.242	1	1	7.12451	104.448	54.3806	147.087	1	12.9678	164.713	34.5582	165.926	66.6607	196.268	151.524	1	47.4944	301.222	1	1	52.2251	62.9761	1	49.8497	17.3443	35.7495
CCDC74A	28.7314	58.6409	1	53.8048	1	561.984	1	13.5296	63.5824	24.4444	13.293	1	1	400.212	292.197	1	1	1	55.0667	1	14.1137	1	1	1	1	124.715
CCDC74B	1	1	1	9.85649	22.6364	174.939	1	7.26482	1	1	1	1	1	228.474	140.386	1	1	1	1	1	1	1	1	1	1	1
CCDC78	52.0265	8.5961	1	9.30309	19.5058	246.618	10.5227	1	18.7027	45.8067	33.1598	17.6373	29.4408	717.224	552.53	1	1	1	60.779	1	50.8079	30.893	1	1	23.1285	1
CCDC8	1	50.1932	1	17.2554	1	21.2032	1	61.6062	1	1	1	1	1	54.658	31.9966	1	1	1	1	1	1	1	1	1	20.6651	1
CCDC80	1	19.6058	1	15.0957	1	93.6984	27.0902	1081.81	20.4259	19.9766	1	1	1	330.553	407.294	107.362	102.156	1	1	32.6997	85.9449	203.665	12.79	154.071	35.0464	82.9231
CCDC81	1	1	101.16	1	1	1	1	1	1	1	1	1	1	137.219	123.001	1	1	1	1	1	1	1	1	1	1	1
CCDC84	13.1942	34.0012	101.16	28.7203	19.1763	31.9395	21.4198	15.3331	1	39.3706	18.4735	1	13.6867	32.1876	16.0824	1	31.9963	29.3964	1	39.895	26.1275	40.6828	21.7789	26.2968	20.1842	22.5216
CCDC89	1	1	1	1	1	84.5627	1	1	1	1	1	1	1	137.222	69.436	1	1	1	1	1	1	1	1	1	1	1
CCDC96	1	1	1	1	1	123.522	1	1	1	1	1	1	1	145.317	129.329	1	1	1	1	1	1	1	1	1	1	1
CCK	1	1	1	1	1	1	1	1	1	1	1	1	1	1	1	1	1	1	1	1	1	26.5977	1	1	1	1
CCL11	1	1	1	1	1	1	1	355.937	1	1	1	1	1	1	1	1	1	1	1	1	1	1	1	1	1	1
CCL14	1	1	1	1	1	1	371.069	1	1	1	1	1	1	1	1	1	1	1	1	1	1	1	1	1	1	1
CCL15	1	1	1	1	1	22.0947	9.46343	1	1	1	20.2181	1	1	174.847	163.226	1	1	1	1	1	1	1	1	1	1	1
CCL18	1	1	1	1	1	1	1	1	1	1	273.212	1	144.667	17.3644	1	1	1	1	1	1	24.562	1	1	1	1	1
CCL19	1	1	1	1	1	1	1	69.4462	1	1	1	1	7.78017	1	1	1	82.7529	1	1	1	1	1	1	1	1	1
CCL2	1	18.0477	1	1	21.5609	1	12.2004	442.607	1	1	1	1	606.276	1	1	1	84.8571	1	1	1	1	1	1	1	1	1
CCL20	1	1	1	1	1	60.4204	1	1	1	117.896	59.2492	1	54.8574	1	11.1792	1	1	1	1	1	37.9381	17.5538	1	1	1	1
CCL22	1	1	1	1	53.6288	1	1	1	1	1	1	1	85.8371	1	1	1	1	1	1	1	1	1	1	1	1	1
CCL23	1	1	1	1	1	1	386.715	1	1	1	103.854	89.0845	1	1	1	1	1	1	1	1	1	1	1	1	1	1
CCL26	1	14.1854	1	62.729	1	1	1	1	1	1	1	1	1	1	1	1	53.7197	1	1	1	1	1	1	1	12.8829	43.1422
CCL28	1	12.8268	1	16.1925	1	15.449	1	1	39.3072	25.0343	1	1	1	74.5789	87.8279	1	1	1	1	184.742	27.1909	43.8415	514.026	1	16.5221	13.5748
CCL3	1	1	1	1	7.9986	1	1	1	1	76.2877	300.892	1	439.762	1	1	1	1	1	1	1	1	1	1	1	1	1
CCL3L1	1	1	1	1	1	1	1	1	1	1	31.0233	1	110.967	1	1	1	1	1	1	1	1	1	1	1	1	1
CCL4	56.7631	1	1	1	7.9227	1	1	1	1	441.9	175.392	1	185.207	1	1	1	1	51.7277	1	1	1	1	1	1	1	1
CCL5	48.5985	9.64563	1	1	18.985	1	11.5407	33.9415	33.7468	1468.77	24.3863	33.8377	12.6487	11.3068	1	1	1	1	1	1	12.7316	6.32696	1	1	9.61504	1
CCM2L	1	1	1	1	1	1	42.0952	1	1	1	1	1	1	1	1	1	1	1	1	1	1	1	1	1	1	1
CCNA1	1	1	1	1	1	110.529	1	1	1	1	1	1	1	8.14641	1	1	1	1	1	1	1	1	1	1	1	1
CCNA2	1	1	1	131.581	1	1	1	1	1	1	1	1	1	1	1	1	1	1	1	1	1	1	1	1	1	1
CCNB1	1	13.3352	1	198.114	23.2646	109.764	9.56715	1	11.7029	1	1	1	1	16.8227	12.9435	1	1	51.7277	78.4687	1	1	9.51039	1	23.4943	10.3929	14.9376
CCNB2	1	1	1	158.856	1	69.0327	1	1	1	1	1	1	1	1	1	1	1	1	1	1	1	1	1	1	1	19.6211
CCNE2	1	1	1	77.2569	1	1	1	1	1	1	1	1	1	1	1	1	1	1	9.33447	1	1	1	1	1	1	1
CCNF	1	1	1	24.5666	1	14.1243	1	1	10.2319	1	1	1	1	1	1	1	1	1	1	1	1	1	1	1	1	1
CCNJL	1	1	1	1	1	1	1	1	51.4684	1	1	1	1	1	1	1	1	1	1	1	1	1	1	1	1	1
CCNO	1	51.6758	1	57.2495	1	872.897	1	1	19.4638	24.1272	15.9012	25.7814	1	116.77	87.0349	29.0743	1	1	69.3255	51.5915	451.027	190.805	58.5138	1	139.954	65.5952
CCR1	78.3315	1	1	1	66.2775	1	1	1	1	32.4589	92.8083	1	259.57	1	1	1	1	1	1	1	1	1	1	1	1	1
CCR10	1	1	101.16	1	1	1	1	1	1	1	1	1	1	1	1	1	14.0805	103.664	1	1	1	1	1	1	1	1
CCR2	43.7568	1	1	1	75.4253	1	1	1	1	22.8318	1	1	17.7379	1	1	1	1	211.993	1	1	1	1	1	1	1	1
CCR5	22.3784	1	1	1	39.8486	1	1	1	1	92.6275	1	1	102.368	1	1	1	1	1	1	1	1	1	1	1	1	1
CCR6	286.991	1	1	1	57.7904	1	1	1	1	108.795	1	1	14.9591	1	1	1	1	1	1	1	1	1	1	1	1	1
CCR7	454.572	1	1	1	25.0727	1	1	1	1	221.879	1	1	146.546	1	1	1	1	1	1	1	1	1	1	1	1	1
CCRL2	1	1	1	1	9.89445	1	30.8776	1	1	1	123.755	1	247.823	1	1	1	1	1	1	1	1	1	1	1	1	1
CCSAP	1	1	1	11.9566	60.7403	1	1	1	1	1	46.0137	1	13.3233	1	1	1	1	1	1	1	1	1	18.9523	1	1	1
CD14	1	10.4161	1	24.3705	385.703	1	81.5945	1	1	1	434.792	1	589.917	14.423	13.1851	21.7369	1	1	1	61.1177	21.6699	28.8368	164.251	1	27.1391	50.0954
CD160	1	1	1	1	1	1	1	1	1	133.721	1	1	1	1	1	1	1	1	1	1	1	1	1	1	1	1
CD163	1	1	1	1	66.6808	1	1	1	1	1	388.626	1	241.968	1	1	1	1	1	1	1	1	1	1	1	1	1
CD163L1	1	1	1	1	1	1	1	1	1	1	1	1	1	1	1	1	74.1858	1	1	1	1	1	18.7821	1	1	1
CD164L2	1	11.2067	1	11.7972	1	46.9388	1	1	1	17.0566	13.0447	1	1	234.479	182.699	1	1	1	1	17.1867	15.9435	10.3108	31.6035	1	19.7312	15.5148
CD180	145.585	1	1	1	25.3926	1	1	1	1	1	7.84991	1	33.1202	1	1	1	1	1	1	1	1	1	1	1	1	1
CD19	356.818	1	1	1	1	9.26768	1	1	1	1	1	1	1	1	8.81602	1	1	24.9666	1	1	1	1	1	1	1	1
CD1C	89.0397	1	1	1	217.812	1	1	1	1	1	1	1	104.324	1	1	1	1	1	1	1	1	1	1	1	1	1
CD1D	29.5545	1	1	1	137.578	1	1	1	1	1	8.33125	1	52.9446	1	1	1	1	1	1	1	1	1	1	1	1	1
CD1E	1	1	1	1	336.043	1	1	1	1	1	1	1	41.4896	1	1	1	1	1	1	1	1	1	1	1	1	1
CD2	1	1	1	1	20.5213	1	1	1	1	1176.96	12.7188	1	1	1	1	1	1	1	1	1	1	1	1	1	1	1
CD200	28.5562	1	1	1	1	1	140.842	29.9538	1	1	1	1	1	1	1	1	1	1	1	1	1	1	1	37.2119	1	1
CD207	1	1	1	1	204.113	1	1	1	1	1	1	1	14.87	1	1	1	1	1	1	1	1	1	1	1	1	1
CD22	371.911	1	1	1	1	1	1	1	1	1	27.5201	239.382	38.9208	1	1	1	1	1	1	1	1	1	1	1	1	1
CD226	1	1	1	1	13.4194	1	1	1	1	44.2585	1	19.0656	14.5314	1	1	1	1	1	1	1	1	1	1	1	1	1
CD244	1	1	1	1	9.56352	1	1	1	1	66.3319	1	1	1	1	1	1	1	1	1	1	1	1	1	1	1	1
CD247	1	1	1	1	1	1	1	1	1	328.057	1	1	1	1	1	1	1	1	1	1	1	1	1	1	1	1
CD248	1	1	1	1	1	1	1	113.335	1	1	1	1	1	1	1	1	4.27012	1	1	1	1	1	1	1	1	1
CD27	294.377	1	1	1	1	1	1	1	1	312.342	1	1	1	1	1	1	1	1439.95	1	1	1	1	1	1	1	1
CD274	1	1	1	1	1	1	1	1	1	1	44.2944	1	21.2003	1	1	1	1	1	1	1	1	1	1	1	1	1
CD300A	62.3866	1	1	1	154.627	1	1	1	1	42.6489	52.3533	114.838	118.847	1	1	1	1	1	1	1	1	1	1	1	1	1
CD300C	1	1	1	1	72.0658	1	1	1	1	1	45.1569	31.178	84.8234	1	1	1	1	1	1	1	1	1	1	1	1	1
CD300E	1	1	1	1	96.6654	1	1	1	1	1	11.9859	1	159.947	1	1	1	1	1	1	1	1	1	1	1	1	1
CD300LF	1	1	1	1	54.8871	1	1	1	1	1	127.975	9.31866	69.2728	1	1	1	1	1	1	1	1	1	1	1	1	1
CD33	1	1	1	1	140.719	1	1	1	1	1	81.4457	311.064	75.1485	1	9.82836	1	1	1	1	1	1	1	1	1	1	1
CD34	1	14.9748	1	1	1	1	554.46	162.886	1	1	1	1	1	1	1	1	1	1	1	1	1	1	1	8.32568	1	1
CD36	65.7058	1	1	32.5318	142.194	25.3452	1	1	1	12.5847	138.106	1	136.68	1	7.93938	1	19.8816	1	1	1	12.1993	132.521	1	1	1	117.364
CD37	1101.46	16.6569	1	1	482.867	1	1	1	1	658.61	263.76	936.667	344.756	1	1	1	1	72.143	1	1	1	1	1	1	1	1
CD38	44.1166	1	1	1	13.6084	89.8213	1	1	1	24.9598	1	116.014	1	111.305	152.721	1	1	545.587	1	1	14.405	1	1	1	1	1
CD3D	1	1	1	1	1	1	1	1	1	1435.53	30.8109	1	1	7.7351	1	1	1	1	1	1	16.7423	10.2613	1	1	1	1
CD3E	1	1	1	1	1	1	1	1	1	900.391	1	1	1	1	1	1	1	1	1	1	1	1	1	1	1	1
CD3G	1	1	1	1	1	1	1	1	1	723.905	1	1	1	1	1	1	1	1	1	1	1	1	1	1	1	1
CD4	65.1351	1	1	1	296.724	34.8816	1	1	1	62.3855	172.276	23.7128	173.406	49.0295	25.9967	1	1	1	1	1	1	1	1	1	1	1
CD48	643.609	1	1	1	408.966	1	1	1	1	669.892	56.3319	259.087	360.555	1	1	1	1	318.853	1	1	1	1	1	1	1	1
CD5	1	1	1	1	1	1	1	1	1	67.8056	1	1	1	1	1	1	1	1	1	13.1516	1	1	1	1	1	1
CD52	1717.07	8.60756	1	1	599.906	44.4257	40.9765	1	1	2012.66	1631.17	1397.77	709.117	33.7371	15.6994	1	1	174.182	1	1	77.0623	1	1	1	17.723	1
CD53	700.325	1	76.5515	1	324.021	1	1	1	1	438.862	221.136	187.572	475.751	1	1	1	1	106.643	1	1	1	1	1	1	1	1
CD6	1	1	1	1	20.1181	1	1	1	1	224.127	1	1	1	1	1	1	1	1	1	1	1	1	1	1	1	1
CD68	175.227	1	1	16.8966	556.77	39.778	14.2536	33.8101	1	13.5313	982.833	287.414	883.452	18.3113	14.9573	1	1	17.9581	1	1	25.6125	23.9336	1	1	15.2539	51.578
CD69	237.7	1	1	1	19.2083	1	1	1	1	335.013	1	300.531	37.6139	1	1	1	1	1	1	1	1	1	1	1	1	1
CD7	1	1	1	1	19.2466	1	1	1	1	960.274	1	25.6539	1	1	1	1	1	1	1	1	1	1	1	1	1	1
CD72	159.943	1	1	1	42.9058	1	1	1	1	14.1656	23.4152	1	47.5597	1	1	1	1	1	1	1	1	1	1	1	1	1
CD79A	918.002	1	1	1	1	1	1	1	1	1	1	1	1	1	1	1	1	1731.96	1	1	1	1	1	1	1	1
CD79B	709.676	1	1	1	19.3493	1	185.747	1	1	45.2599	1	53.3358	1	1	1	1	1	144.578	1	1	1	1	1	1	1	1
CD80	1	1	101.16	1	1	1	1	1	1	1	16.9782	1	48.4478	1	1	1	1	1	1	1	1	1	1	1	1	1
CD83	385.568	1	1	9.87547	52.5022	1	1	28.8552	1	26.3038	222.912	53.5846	494.83	1	1	1	1	1	1	1	11.6966	1	24.3335	1	1	1
CD84	117.202	6.11787	1	27.0824	134.691	1	1	1	1	165.381	153.978	383.379	269.001	9.1332	1	1	1	1	1	1	8.88329	1	1	1	1	1
CD86	119.481	1	1	1	224.364	1	1	1	1	1	90.6483	1	295.861	1	1	1	1	1	1	1	1	1	1	1	1	1
CD8A	1	1	1	1	1	1	1	1	1	388.465	1	1	1	1	1	1	1	1	1	1	1	1	1	1	1	1
CD8B	1	1	1	1	1	1	1	1	1	342.913	1	1	1	1	1	1	1	1	1	1	1	1	1	1	1	1
CD93	1	1	1	1	213.196	1	358.76	1	1	1	1	1	234.832	1	1	1	1	1	1	1	1	1	1	1	1	1
CD96	23.3224	1	1	1	17.4182	1	1	1	1	272.318	12.3101	1	14.7871	1	1	1	1	1	1	1	1	1	111.531	1	1	1
CDA	1	1	1	1	120.403	1	86.8715	1	274.453	1	1	1	56.248	1	1	1	1	1	1	1	1	1	1	1	1	1
CDAN1	1	1	1	11.3181	1	32.8515	1	1	1	1	1	1	1	12.4753	7.99032	1	111.534	1	1	1	10.1528	1	1	1	1	1
CDC14A	40.938	8.05712	1	7.99598	1	11.581	13.1106	1	106.628	33.6701	1	1	1	87.5274	160.712	1	1	1	9.18071	1	12.4743	1	9.05485	1	10.1545	1
CDC20	1	1	1	185.084	1	260.385	1	1	1	1	1	1	1	1	1	1	1	1	1	1	1	1	1	1	1	10.5657
CDC20B	1	1	1	1	1	463.749	1	1	1	1	1	1	1	1	1	1	1	1	1	1	1	1	1	1	1	1
CDC20Bshort	1	1	1	1	1	1278.04	1	1	1	11.7854	9.27575	1	1	1	1	1	1	1	60.779	1	30.2297	54.954	1	1	14.3155	18.8699
CDC25A	1	1	1	16.5586	1	1	1	1	1	1	1	1	1	1	1	1	1	1	1	1	1	1	1	1	1	1
CDC25C	1	1	1	44.8567	1	24.1921	1	1	1	1	1	1	1	1	1	1	1	1	1	1	1	1	1	1	1	1
CDC42EP2	1	55.959	1	16.6016	15.0913	15.7002	107.753	174.864	1	1	9.9121	1	39.5766	1	1	1	1	1	1	24.3503	68.8418	21.9285	1	1	62.5107	13.657
CDC42EP4	1	147.046	182.951	81.1761	1	55.6758	109.97	57.9479	28.6439	13.1637	18.7425	1	1	60.5109	51.9166	1	71.019	5.88422	28.6593	70.4037	78.485	87.619	71.4216	55.3663	90.0878	63.1844
CDC42EP5	1	10.164	1	21.5533	1	67.5758	18.2886	24.5193	1	1	1	1	1	1	1	1	1	1	1	252.469	112.916	150.163	72.801	1	30.5003	47.3534
CDC45	1	1	1	77.5735	1	1	1	1	1	1	1	1	1	1	1	1	1	1	1	1	1	1	1	1	1	1
CDC6	1	1	1	82.1597	1	1	1	1	1	1	1	1	1	1	1	1	1	47.7061	1	1	1	1	1	1	1	1
CDC7	1	1	1	37.8692	1	46.592	1	1	1	1	1	1	1	1	1	1	1	1	1	1	1	1	1	1	1	1
CDCA2	1	1	1	42.1918	1	18.8249	1	1	1	1	1	1	1	1	1	1	1	1	1	1	1	1	1	1	1	1
CDCA3	1	1	1	105.333	1	36.5337	1	1	1	1	1	1	1	1	1	1	1	1	1	1	1	1	1	1	1	1
CDCA4	43.7568	77.6013	1	100.501	1	34.3515	25.542	21.4119	19.2443	65.2598	1	1	35.7054	1	1	11.4763	11.7737	1	94.9193	1	15.0402	31.6603	10.9943	1	36.342	23.2575
CDCA5	1	1	1	47.0933	1	59.9885	1	1	1	1	1	1	1	1	1	1	1	1	1	1	1	1	1	1	1	1
CDCA7	1	33.0087	1	127.045	1	1	1	1	1	47.5778	1	1	1	1	1	1	1	1	25.1772	1	1	1	1	1	44.5343	20.2416
CDCA8	1	1	1	57.8706	1	19.0032	1	1	1	1	1	1	1	1	1	1	1	1	1	1	1	1	1	1	1	1
CDH1	22.3784	35.6774	252.263	82.5649	14.0592	153.943	1	1	135.673	19.1051	1	1	1	183.626	248.549	225.698	1	1	183.536	171.355	129.701	208.649	142.946	1	93.4632	143.513
CDH11	1	33.6645	1	16.9756	1	1	1	297.708	1	1	1	1	1	1	1	1	1	1	1	1	1	5.66102	1	1	34.3794	1
CDH12	1	13.55	1	1	1	1	1	1	28.267	1	1	1	1	1	1	1	1	1	1	57.1731	26.3394	1	1	1	9.78946	1
CDH13	1	54.6531	1	12.8999	1	1	33.0498	1	1	1	1	1	1	1	1	1	1	1	1	1	1	1	1	1	1	1
CDH2	1	17.8742	101.16	1	1	1	1	1	55.3764	1	1	1	1	1	1	110.381	1	1	1	1	1	1	1	1	1	1
CDH3	1	79.5738	1	84.059	1	30.3438	1	1	1	1	1	1	1	1	1	1	1	1	53.007	1	25.9509	51.1687	1	1	66.3992	48.8348
CDH5	1	1	1	1	1	1	256.807	1	1	1	1	1	1	1	1	1	1	1	1	1	1	1	1	1	1	1
CDH6	1	10.7126	1	1	1	1	1	1	1	1	1	1	1	1	1	1	256.876	1	1	1	1	1	1	110.284	1	1
CDH7	1	20.417	1	10.3197	1	1	1	1	1	1	1	1	1	1	1	1	1	1	1	1	1	1	1	1	1	1
CDHR3	31.5164	8.96335	1	6.27465	35.3682	196.442	10.253	19.7085	14.0503	24.835	30.2616	25.7814	23.8847	689.441	595.844	1	1	1	1	9.91663	36.6231	8.64209	12.9153	13.2052	21.3842	21.0704
CDHR4	1	1	1	1	1	162.59	1	1	1	19.4448	13.086	1	1	364.768	360.078	1	1	1	1	1	12.3756	1	1	1	1	1
CDK1	1	15.7661	1	367.91	14.0879	310.771	26.7211	1	1	1	1	1	1	23.0509	13.5136	1	1	1	1	1	21.5641	15.9449	1	1	18.6921	44.6629
CDK20	1	1	1	1	1	76.4748	1	23.7649	1	1	1	1	1	32.4941	29.1278	1	1	1	1	1	1	1	1	1	1	1
CDK3	1	9.06267	71.6814	1	19.0428	1	1	1	11.194	1	13.768	1	19.5318	8.2299	8.69293	1	1	1	54.398	15.7124	9.06803	1	1	1	16.7929	1
CDKN2A	1	1	1	33.0299	1	110.328	1	1	1	34.9789	22.4064	1	1	23.3104	77.7683	1	1	175.427	1	25.3967	1	25.6339	1	1	1	164.198
CDKN2B	1	1	1	1	1	19.8717	1	30.5757	1	1	1	1	1	1	20.9546	1	1	1	1	19.7267	10.0089	75.4505	1	1	1	189.323
CDKN2C	1	74.3346	1	168.125	28.6214	95.0084	1	40.4712	49.5134	18.5455	9.35369	44.4844	1	30.8477	17.6321	839.458	47.8678	9.55533	39.0702	39.6502	87.6116	64.7795	49.6702	87.168	100.07	77.2713
CDKN3	1	1	1	224.165	19.709	10.6919	35.0239	1	1	12.8551	1	1	1	1	1	1	1	1	25.1772	1	1	1	1	1	1	25.1734
CDO1	1	1	1	1	1	1	12.9324	122.346	1	1	1	1	1	1	1	1	1	1	1	1	1	1	1	41.9644	1	1
CDON	1	10.6351	1	18.2453	1	1	1	1	54.4637	1	1	1	1	27.6935	13.8016	1	1	1	1	1	17.1115	13.5049	1	1	32.2116	12.8476
CDS1	1	31.5215	176.712	28.8653	1	267.063	1	1	70.1551	29.9962	17.2074	1	7.78609	443.403	329.305	29.0743	1	1	57.5351	44.5304	71.6032	80.0321	45.3592	1	34.9426	117.425
CDT1	18.3258	1	1	124.262	9.07996	128.056	1	1	1	13.6046	1	1	1	1	1	1	1	1	48.3026	1	18.7029	32.7246	1	1	17.6922	20.9639
CEACAM1	1	30.4469	1	19.5282	1	8.65537	11.8901	1	1	17.3805	1	31.9984	1	1	1	35.0722	1	1	25.1772	62.231	22.7886	34.0258	80.8606	1	25.4424	116.389
CEACAM21	1	1	1	1	11.8869	1	1	1	1	40.6167	64.3189	1	1	1	1	1	1	23.7273	1	1	1	1	1	1	1	1
CEACAM4	1	1	1	1	51.1454	1	1	1	1	1	9.80437	1	1	1	1	1	1	1	1	1	1	1	1	1	1	1
CEACAM5	1	1	1	1	1	68.7463	1	1	1	12.0297	1	1	1	1	13.9968	1	1	1	1	23.8098	50.0438	277.436	1	1	4.29932	256.223
CEACAM6	1	23.1746	1	8.29253	1	79.5956	1	1	1	29.9461	13.6227	1	25.7474	47.3611	46.1765	1	1	1	1	224.356	451.701	327.551	35.7726	1	56.2192	155.929
CEL	1	1	1	1	1	1	1	1	210.592	1	1	1	1	1	1	1	1	1	1	1	1	1	1	1	1	1
CELF4	1	1	1	1	1	1	1	1	1	1	1	1	1	1	1	204.23	1	1	1	1	1	1	1	1	1	1
CELSR1	1	47.198	1	42.549	1	121.39	26.2167	1	81.5375	1	10.5464	1	1	204.17	129.101	1	1	37.8918	32.3062	64.7579	193.843	104.487	27.1984	1	86.3482	49.3249
CENPA	1	1	1	87.077	1	1	1	1	1	1	1	1	1	1	1	1	1	1	1	1	1	1	1	1	1	1
CENPE	14.7781	1	1	92.2645	11.8473	20.0808	1	1	1	1	8.48095	1	1	1	1	1	1	1	21.0631	1	1	1	1	1	1	1
CENPF	1	1	1	265.235	26.1826	206.917	1	1	1	26.1745	1	1	1	28.6617	12.6559	1	1	1	57.5351	1	1	1	1	1	1	13.4904
CENPH	23.3224	40.903	1	195.214	39.5166	87.8538	25.96	1	1	40.3869	10.0487	1	1	12.0877	16.6107	1	57.7199	1	69.1164	1	10.6455	36.9321	1	1	25.1352	34.8157
CENPK	1	1	1	169.49	15.8391	223.126	11.1015	1	1	60.7271	1	1	1	25.0026	22.9475	1	1	20.0824	33.3579	1	1	1	19.6708	1	14.0486	21.7499
CENPM	53.943	1	1	230.672	20.9866	156.784	1	1	103.149	43.1949	19.6787	1	1	387.169	316.425	1	1	1	12.516	39.8088	33.91	30.2075	1	1	12.1178	54.9481
CENPN	1	1	1	141.288	26.5579	19.7489	1	1	1	15.2344	12.9552	1	31.6427	1	1	1	1	1	41.8246	1	1	1	1	1	1	19.0402
CENPO	1	1	1	23.9117	1	16.7875	1	1	1	1	1	1	1	8.10859	1	1	1	1	1	1	1	1	1	1	1	1
CENPP	1	16.7532	1	41.9362	11.2826	1	1	1	1	1	7.58368	1	1	1	1	1	1	1	1	1	1	1	1	1	13.9067	11.294
CENPU	1	1	1	184.594	15.8642	227.073	1	1	1	16.1993	1	1	1	9.68703	1	1	1	18.1107	34.5107	1	10.6343	13.4681	1	1	10.3442	41.3859
CEP128	1	1	1	17.5775	16.149	82.032	1	1	1	9.9955	1	1	1	34.0652	34.8352	1	1	43.771	1	1	1	1	1	1	1	1
CEP152	1	7.4588	1	63.5221	1	134.709	16.4848	1	1	13.9174	15.0889	1	22.6606	1	1	1	1	1	1	1	10.7184	14.2018	9.00381	1	15.5376	11.1618
CEP55	1	1	1	72.5223	1	9.03459	1	1	1	1	1	1	1	1	1	1	1	1	1	1	1	1	1	1	1	1
CERCAM	1	19.248	1	10.1414	1	1	11.6841	117.299	1	1	1	1	1	1	1	1	1	128.634	1	1	1	24.6506	12.5234	1	1	1
CERKL	1	1	1	1	1	85.3235	1	1	1	1	1	1	1	84.2711	56.8051	1	1	1	1	1	1	1	1	1	1	1
CERS3	1	1	1	1	1	1	1	1	1	1	1	1	1	1	1	1	1	1	1	1	1	1	1	1	1	13.866
CES3	1	1	1	1	1	7.60661	1	1	1	1	1	1	1	8.04718	14.4992	1	1	1	1	1	1	1	42.9417	1	1	1
CFB	1	10.6793	1	12.384	1	28.411	24.37	27.1483	1	1	1	1	1	19.5228	95.4269	1	1	1	1	80.9372	70.2529	62.1293	26.3448	1	16.5322	11.2637
CFHR3	1	1	1	1	1	1	1	65.3154	1	1	1	1	1	1	1	1	1	1	1	1	1	1	1	1	1	1
CFI	1	59.8418	1	16.6237	1	1	396.559	22.6935	1	1	1	1	1	1	1	1	53.7197	1	1	1	87.4047	18.9231	12.6969	1	44.4349	1
CFP	1	1	1	1	285.083	1	10.612	1	1	1	35.5213	1	172.597	34.8143	15.6606	1	1	1	1	1	1	1	1	1	1	1
CFTR	1	1	1	9.84323	1	1	1	1	558.428	1	1	1	1	1	1	1	1	1	1	1	67.913	17.8773	1	1	37.6327	8.78083
CGN	1	9.50112	1	18.4072	1	88.134	1	1	1	1	1	1	1	122.509	150.287	157.485	1	1	1	14.5443	29.5948	57.6506	24.0407	1	15.7034	44.9096
CGNL1	1	8.45808	1	8.71319	1	10.8069	12.8691	1	159.243	1	1	1	1	1	1	1	1	1	1	111.441	15.97	11.7287	103.552	33.8528	1	52.5481
CGREF1	1	1	1	1	1	1	1	1	1	1	1	1	1	1	1	1	1	1	1	208.028	1	1	1	1	1	1
CH25H	1	184.024	1	42.1631	1	1	23.2689	63.0592	1	1	1	1	1	26.9642	34.7074	1	1	1	1	1	17.8737	27.1796	1	1	49.2241	10.1433
CHAC2	43.4006	1	1	27.3639	1	22.9488	13.0501	1	169.403	17.4151	1	1	1	1	1	1	1	35.2512	1	1	8.28176	1	1	1	11.9066	12.8561
CHAD	1	1	76.5515	1	1	1	1	1	1	1	1	1	1	1	1	1	1	1	1	28.2043	18.2398	1	1	1	1	1
CHAF1B	1	9.51799	1	53.1463	1	88.0984	1	1	1	1	1	1	1	9.25977	1	1	1	1	1	1	10.414	32.1962	14.0607	1	15.1005	12.1312
CHEK1	1	1	1	63.8495	1	1	1	1	1	11.9331	8.43368	1	1	1	1	1	1	1	1	1	1	1	1	1	1	11.5777
CHEK2	1	21.1848	1	57.5558	24.7396	1	11.3562	31.8573	1	15.2519	1	1	1	1	1	1	1	10.7684	1	1	14.1945	1	1	1	25.4584	14.3513
CHGB	1	1	1	1	1	1	1	14.3357	1	1	1	1	17.9646	1	1	624.97	1	1	1	1	1	1	1	1	1	35.6811
CHI3L1	1	9.25851	1	1	1	1	1	1	1	1	9.46971	1	57.545	1	1	1	1	1	1	1	11.152	1	1	1	21.4544	1
CHI3L2	53.8408	1	1	1	1	1	1	41.4815	1	45.0512	16.2226	1	21.4435	1	1	1	1	1	1	31.4624	1	1	78.442	1	1	1
CHL1	1	74.4196	1	70.2085	1	60.7606	1	1	1	1	1	1	1	68.34	148.242	32.1054	1	1	65.914	19.9724	170.578	149.276	20.2647	1	121.813	121.668
CHN1	1	1	1	1	1	18.7188	81.1791	181.334	1	28.3567	1	1	1	1	1	1	154.351	1	1	1	1	1	1	51.6686	1	1
CHN2	1	1	1	1	101.041	15.2253	19.2682	42.7908	1	24.0674	26.973	176.426	48.1446	44.2733	88.6639	78.6537	1	1	1	1	14.1846	1	9.74383	22.9063	1	1
CHP2	1	19.1326	1	53.1356	1	36.8803	1	1	1	19.9989	1	1	1	1	79.9745	1	1	1	1	32.8953	366.889	81.7986	1	1	150.371	27.5395
CHPF	1	56.7887	294.895	42.4417	14.8684	40.6579	1	206.605	112.321	16.4523	1	1	25.919	20.3122	29.3761	117.481	47.4944	426.842	1	107.777	61.8618	82.1726	118.121	124.613	31.6225	62.4973
CHRM1	1	1	1	1	1	1	1	1	1	1	1	1	1	1	1	1	1	1	1	42.4657	1	1	14.504	1	1	1
CHRM3	1	1	1	1	1	1	1	1	19.2443	1	1	1	1	1	1	1	1	1	1	40.4856	1	1	42.2571	1	1	1
CHRNE	1	1	1	1	1	1	1	1	25.0466	1	1	71.8427	16.6988	1	1	1	1	1	1	1	1	1	1	1	1	1
CHST1	1	1	1	1	1	1	10.6354	1	1	1	1	1	1	1	1	1	1	1	1	1	1	1	65.1286	1	1	1
CHST15	1	23.0973	153.532	11.3489	45.8201	16.3422	20.4104	1	91.5377	1	1	1	35.0094	14.1556	13.1259	1	1	130.848	1	12.1329	12.3471	14.569	17.2873	1	20.673	23.1705
CHST2	69.3614	1	1	1	68.636	1	15.2015	1	14.0503	36.7442	1	156.438	86.4255	1	1	1	1	129.109	1	15.0798	1	24.676	29.0064	1	1	17.9072
CHST3	1	10.6655	1	20.2054	1	1	9.1061	1	62.789	1	1	1	1	1	1	1	31.9963	1	1	1	1	1	1	1	12.5502	14.9257
CHST4	1	1	1	1	1	19.871	1	1	1	1	1	1	1	1	84.4738	1	1	1	33.3579	1	17.6294	1	1	1	1	1
CHST9	1	422.193	201.321	289.922	34.3461	310.045	25.0973	1	189.05	37.606	283.978	1	1	542.914	362.831	69.2129	1	64.2479	98.1042	411.849	547.836	214.14	146.284	8.35962	542.626	101.15
CHTF18	1	1	1	50.6405	1	50.0653	6.61386	25.5925	1	13.6533	1	1	10.8081	1	1	1	1	1	1	1	10.3991	9.98931	11.281	1	1	9.90723
CIC	42.5013	32.1714	101.16	39.0268	21.0706	32.4394	44.9914	21.2845	66.7595	19.187	28.9575	14.708	27.5523	22.8504	93.5136	54.1811	27.9342	1	9.23844	12.6437	28.7478	35.6564	28.3291	53.9049	36.4542	41.5967
CIITA	71.0614	1	1	1	164.816	17.5815	31.3155	1	1	1	67.4535	1	105.215	13.9148	90.6799	1	1	1	1	1	13.5105	22.3776	1	1	1	7.96951
CISH	1	22.3637	1	15.5458	1	1	1	18.2413	1	134.772	26.0158	1	29.1892	1	1	1	1	1	1	1	1	1	9.99573	1	18.9335	1
CIT	1	24.8626	1	46.3016	1	36.3746	8.86738	1	56.5654	1	1	1	1	1	9.26065	1	1	1	1	1	1	31.9609	7.67521	1	1	32.5419
CKAP2L	1	1	1	64.9414	1	19.879	1	1	1	1	1	1	1	1	1	1	1	1	1	1	1	1	1	1	1	1
CKMT1A	1	72.5888	1	154.21	1	1	1	1	1	1	1	1	1	13.4605	11.253	54.1811	1	1	56.9899	63.529	22.865	29.0541	29.9312	1	119.368	88.4594
CKMT1B	1	86.7328	71.6814	173.758	1	9.54958	1	1	51.5591	1	1	1	1	13.6205	11.0095	157.485	1	1	37.7321	50.1276	20.3614	36.3813	30.8002	1	120.153	92.5658
CKMT2	1	1	1	1	1	1	1	1	1	1	1	1	1	1	1	1	1	1	1	1	1	1	1	72.7756	1	1
CLCA2	1	34.0305	1	222.437	1	28.7013	1	1	1	1	133.161	1	1	11.3292	1	1	1	1	1	20.904	479.556	68.4062	1	1	452.833	96.051
CLCA4	1	1	1	20.878	1	1	1	1	1	1	1	1	1	1	1	1	1	1	1	1	18.2459	40.2293	1	1	47.161	112.841
CLCNKA	1	1	1	1	1	1	1	1	497.492	1	1	1	1	1	1	29.0743	1	1	1	1	1	1	1	1	1	1
CLCNKB	1	1	1	1	1	1	1	1	527.804	1	1	1	1	1	1	1	1	1	1	1	1	1	1	1	1	1
CLDN1	1	173.842	1	182.858	11.6446	58.2748	1	1	38.8105	1	126.498	1	1	58.7289	65.8072	1	1	1	167.45	22.2118	36.2227	130.096	19.0545	14.5772	214.545	188.414
CLDN10	1	56.7442	401.641	117.063	1	100.786	9.92805	1	1	1	1	1	1	11.6055	12.3969	1	1	1	131.938	189.089	403.44	87.9013	479.298	1	206.563	21.4521
CLDN11	1	1	1	1	1	17.7944	41.5515	81.2764	1	1	1	1	1	1	1	1	1	1	1	1	1	1	1	1	1	1
CLDN22	1	1	1	22.8716	1	12.2195	1	1	1	1	1	1	1	1	1	1	1	1	57.9	308.136	154.643	30.321	72.8422	1	1	15.1658
CLDN3	1	1	142.363	1	1	145.443	1	1	144.956	24.8086	12.3489	1	1	238.495	277.253	149.932	1	111.523	55.4316	92.6309	107.397	130.504	155.216	1	27.1734	16.5808
CLDN4	1	104.893	283.111	136.695	1	160.684	10.6292	15.1982	290.915	31.9857	12.5067	1	52.5743	287.392	262.647	134.25	1	1	276.906	51.958	254.385	294.36	136.428	1	232.4	219.725
CLDN5	1	1	1	1	1	1	1019.06	1	1	1	1	1	1	1	1	1	1	20.0824	1	1	1	1	1	1	1	1
CLDN7	1	74.5634	552.744	327.826	52.2223	337.273	26.361	1	294.439	47.5132	74.9125	15.3824	52.0135	336.632	499.031	228.756	1	52.3505	357.039	340.394	522.093	579.15	221.359	45.9885	361.319	569.373
CLEC10A	1	1	1	1	433.002	1	1	1	1	1	1	1	129.939	1	1	1	1	1	1	1	1	1	1	1	1	1
CLEC12A	1	1	1	1	285.964	1	1	1	1	10.5891	159.207	152.74	62.7045	1	1	1	1	1	1	1	9.3766	1	1	1	1	1
CLEC14A	1	1	1	1	1	1	836.07	267.403	1	1	1	1	1	1	1	1	1	1	1	1	1	1	1	1	1	1
CLEC1A	1	1	1	1	1	1	63.1564	1	1	1	1	1	1	1	1	1	1	1	1	1	1	1	1	1	1	1
CLEC2D	67.4931	11.8658	1	16.6799	35.0772	1	1	1	1	175.242	1	1	1	8.76164	1	1	1	15.6527	1	1	9.84156	13.7313	1	1	15.2151	10.073
CLEC4A	18.3258	1	1	1	322.377	1	1	1	1	1	35.3349	1	145.146	1	1	1	1	1	1	1	1	1	1	1	1	1
CLEC4E	1	1	1	1	110.964	1	1	1	1	1	39.8542	1	106.132	1	1	1	1	1	1	1	1	1	1	1	1	1
CLEC5A	1	1	1	1	13.9485	1	1	1	1	1	23.2088	1	239.842	1	1	1	1	1	1	1	1	1	1	1	1	1
CLEC7A	1	1	1	1	403.15	1	11.4949	1	1	16.2625	229.151	1	395.477	1	1	1	1	1	1	1	1	62.1931	1	1	1	85.7726
CLECL1	268.869	1	1	1	107.926	1	1	1	1	1	9.32491	53.0795	37.0875	1	1	1	1	69.1819	1	1	1	1	1	1	1	1
CLGN	1	1	1	1	1	1	1	1	33.343	1	1	1	1	38.8699	16.685	116.652	1	1	1	47.3781	1	1	1	1	1	1
CLIC2	1	1	1	1	58.6443	1	151.435	83.1557	1	1	24.9269	1	36.7199	1	1	1	1	103.701	1	1	1	1	1	1	1	1
CLIC3	258.162	29.1933	1	1	16.1044	1	17.2469	152.257	1	114.471	1	1	1	1	9.80443	1	1	1	1	1	61.9225	102.144	1	44.3103	38.6711	225.165
CLIP2	62.4264	8.1474	1	1	20.2697	1	1	1	1	1	15.8594	14.8644	1	1	1	1	8.0806	1	1	1	1	10.3478	1	1	1	1
CLNK	23.4574	1	1	1	13.0388	1	1	1	388.948	38.6786	1	69.8781	1	1	1	122.244	1	1	1	1	1	1	1	1	1	1
CLSPN	1	6.78208	1	133.254	11.9407	1	1	1	1	32.8293	1	1	1	1	1	1	1	1	1	1	1	1	1	1	13.2613	20.3392
CLSTN3	1	7.90891	1	1	1	1	41.2013	11.6906	1	36.6008	1	1	1	1	1	87.5433	1	1	1	1	10.0337	10.5301	1	1	12.6932	1
CLTCL1	1	1	1	1	1	1	1	1	1	1	1	1	1	1	1	46.6724	1	1	1	1	1	1	1	1	1	1
CLUL1	1	34.949	1	1	1	1	1	1	1	1	1	1	1	1	1	1	1	1	1	1	12.8445	1	23.7891	1	17.1688	1
CMTM3	26.9846	17.7075	1	17.0865	111.626	1	42.0447	34.2005	24.2746	166.253	55.9321	64.272	99.7042	1	1	1	1	1	75.0745	1	1	1	1	1	1	1
CMTM8	1	106.374	101.16	68.1898	1	31.4368	110.286	36.6352	195.77	15.1629	1	9.28624	1	53.5038	33.7567	1	1	1	85.6869	379.548	115.988	75.2743	91.9446	1	87.8855	59.2171
CMYA5	1	31.5701	101.16	33.9345	1	14.5842	1	34.5237	7.27656	1	1	1	1	33.3575	90.2775	99.054	1	1	1	1	42.4811	27.8565	13.6604	24.3356	55.8921	19.4619
CNFN	13.2066	47.5926	1	73.894	28.0519	54.6064	24.863	1	29.6579	1	1	1	11.1719	57.9996	32.8052	1	1	1	12.516	35.6816	83.4487	75.4895	29.7015	1	59.1188	278.214
CNIH3	1	13.059	252.263	14.8456	1	31.0814	10.6254	7.44998	13.5531	1	1	1	1	69.4014	50.0876	1	1	1	1	1	22.4898	35.0939	12.1445	1	37.0685	18.6283
CNN1	1	1	1	1	1	1	1	63.671	1	1	1	1	1	1	1	1	514.421	1	1	1	1	1	1	1885.35	1	1
CNR2	124.211	1	1	1	1	1	1	1	1	1	1	1	1	1	1	1	1	1	1	1	1	1	1	1	1	1
CNRIP1	1	13.4053	1	1	14.638	1	136.845	109.316	1	1	6.89773	473.946	1	1	1	107.362	11.7737	1	1	1	1	1	1	170.162	1	1
CNTD1	1	1	1	1	1	19.9561	1	1	1	1	1	1	1	144.317	85.2548	1	1	1	1	28.9343	10.3404	1	1	1	1	1
CNTN1	1	7.08042	1	1	1	1	1	72.2999	1	1	1	1	1	1	1	11.4763	1	1	1	1	1	1	1	1	15.1947	1
CNTN3	1	1	1	1	1	1	1	1	60.61	1	1	1	1	20.603	1	1	1	1	1	1	18.2402	1	1	1	1	1
CNTN4	1	10.3579	1	1	1	1	1	1	51.159	1	1	1	1	1	1	29.0743	1	1	1	1	1	1	1	82.4814	1	1
CNTNAP3B	1	1	1	19.107	1	1	59.4725	1	1	1	1	1	1	16.4886	23.426	1	1	1	1	1	1	8.29844	1	1	1	11.84
COA7	1	11.9684	1	16.3384	23.6607	11.2881	27.0599	1	1	1	12.8057	1	27.8269	1	1	1	17.1605	110.935	1	1	1	12.863	1	1	11.7015	15.9123
COBL	1	1	71.6814	9.74499	1	48.5202	1	1	10.4148	1	1	1	1	90.4738	68.9772	54.1811	1	1	1	75.9634	20.0937	30.5123	46.2332	24.5529	1	11.4272
COG3	1	15.9788	101.16	19.3914	15.1352	30.5454	26.4418	7.44998	12.9678	23.4692	24.1072	1	32.7964	22.0546	16.5771	54.1811	1	1	54.3807	55.8466	35.9593	42.5689	62.2776	48.0677	21.7432	42.3688
COL12A1	1	9.19675	1	1	1	1	1	78.9459	1	1	1	1	1	1	1	1	1	1	1	1	1	1	1	115.184	1	1
COL14A1	1	22.4188	1	1	1	1	1	347.771	1	1	1	1	1	1	1	1	157.159	1	1	1	1	1	1	9.73285	1	1
COL15A1	1	1	1	1	1	1	449.129	412.64	1	1	1	1	4.26979	1	1	1	1	1	1	1	1	1	1	30.9333	1	1
COL16A1	1	44.2173	1	15.3111	1	10.9099	1	114.668	14.0503	1	1	1	1	53.6667	31.1317	11.4763	225.191	1	1	1	15.1794	1	1	120.244	24.3281	1
COL17A1	1	55.9689	1	26.8995	1	1	10.4597	1	1	1	1	1	1	1	1	1	1	1	1	4.26363	1	1	1	1	1	17.507
COL18A1	1	70.0795	1	18.593	13.786	1	149.308	267.851	10.2319	6.9324	1	144.153	1	1	1	1	241.181	43.5945	1	1	13.265	10.6869	1	32.507	15.4377	11.9992
COL1A1	1	8.60305	1	1	1	25.9175	1	1060.56	1	1	1	1	1	9.85002	1	1	162.457	1	1	1	19.4057	12.6845	1	190.447	13.7671	1
COL1A2	1	8.87667	1	1	1	1	6.77958	1604.58	1	1	1	1	1	1	1	1	327.327	1	1	1	1	1	1	375.92	1	1
COL24A1	1	1	1	1	1	1	1	1	1	1	1	1	1	1	1	1	1	94.4123	1	1	1	1	1	1	1	1
COL27A1	1	37.8328	1	1	1	1	1	1	1	1	1	1	1	1	1	1	47.3212	1	1	23.9459	13.8785	1	1	1	15.1547	1
COL28A1	1	1	1	1	1	1	1	1	1	1	1	1	1	92.0923	49.5911	1	1	1	1	1	1	1	65.1249	1	1	1
COL3A1	1	1	1	1	1	1	1	903.244	1	1	1	1	1	1	1	1	265.619	1	1	1	1	1	1	223.775	1	1
COL4A1	1	1	1	1	1	1	77.0418	128.758	1	1	1	1	1	1	1	1	21.7092	1	1	1	1	1	1	98.173	1	1
COL4A2	1	1	1	1	1	1	105.227	32.9571	55.5341	1	1	1	23.1832	1	1	1	123.74	1	1	1	1	1	1	321.262	1	1
COL4A4	1	1	1	1	1	1	1	1	1	1	1	1	1	1	1	1	1	34.2806	1	1	1	1	1	1	1	1
COL4A6	1	35.1505	1	23.8512	1	1	1	1	1	1	1	1	1	1	1	1	110.717	1	1	1	1	1	1	265.346	20.8594	10.0195
COL5A1	1	1	1	1	1	1	1	158.161	1	1	1	1	1	1	1	1	1	1	1	1	1	1	1	70.3561	1	1
COL5A2	1	1	1	1	1	1	1	136.711	1	1	1	1	1	9.11925	1	1	84.477	1	1	1	1	1	1	25.0613	1	1
COL6A1	1	25.1125	1	23.3477	1	1	25.3692	934.882	1	1	17.2652	1	1	1	1	1	141.615	1	1	1	1	1	9.03843	379.665	17.1953	1
COL6A2	1	1	1	1	1	1	1	1029.43	1	7.42026	1	1	1	1	1	1	404.61	1	1	1	1	1	1	725.136	1	1
COL6A3	1	1	1	1	1	1	1	623.294	1	1	1	1	1	1	1	1	53.7197	1	1	1	1	1	1	67.1453	1	1
COL7A1	1	71.4395	1	47.6295	1	1	1	7.78938	1	1	1	1	1	1	1	1	1	1	1	1	1	1	1	1	15.6065	10.2224
COL8A1	1	1	1	1	1	1	1	371.486	130.515	1	1	1	1	1	1	1	1	1	1	1	1	1	1	1	1	1
COL9A3	21.3332	1	1	1	1	1	11.1188	1	1	1	1	1	1	27.0507	20.1305	1	1	47.7061	1	1	1	1	1	1	1	1
COLCA1	1	39.6475	229.084	126.961	1	104.358	1	1	16.106	16.9587	6.7083	1	1	248.225	280.605	1	1	15.1645	130.828	1	220.552	159.846	18.9565	1	175.378	151.181
COLCA2	13.2066	59.0259	101.16	76.5029	1	24.4358	1	3.26313	48.2153	1	1	1	1	53.6672	40.5162	39.5507	1	1	300.126	1	33.8802	25.7973	1	1	94.1879	42.6124
COLEC12	1	1	1	1	1	1	1	96.8131	1	1	80.6185	1	19.1178	1	1	1	1	1	1	1	1	1	1	1	1	1
COMP	1	1	1	1	1	1	1	101.527	1	1	1	1	1	1	1	1	1	1	1	1	1	1	1	1	1	1
COPZ2	1	11.5479	1	26.4805	1	1	10.9358	15.1471	1	1	1	1	1	1	1	1	1	1	1	54.3761	1	12.7023	1	1	1	24.2304
CORIN	1	1	1	1	1	1	1	78.7131	1	1	1	1	1	1	1	1	1	1	1	1	1	1	1	1	1	1
CORO1A	1179.75	1	1	13.5086	902.615	1	1	18.2413	1	1309.94	40.2356	258.528	422.573	1	1	1	1	109.035	1	1	9.23777	25.749	1	1	1	1
CORO2B	1	1	101.16	1	1	1	1	1	1	1	1	1	1	30.9968	1	1	1	1	1	1	1	1	1	1	1	1
COTL1	728.94	22.6236	1	10.8343	1132.67	1	256.075	26.3796	1	550.521	471.198	323.668	883.817	13.7195	1	32.1054	1	35.2512	63.8811	1	15.6446	1	1	1	9.58987	38.6265
COX4I2	1	1	1	1	1	1	1	174.178	1	1	1	1	1	1	1	1	692.527	1	1	1	1	1	1	1	1	1
COX7A1	1	56.0518	1	45.4707	1	18.272	383.743	478.876	50.6271	1	1	222.264	1	26.6133	56.173	85.223	1218.34	131.219	1	121.317	22.2253	24.7765	205.578	1067.4	57.89	51.3382
CP	21.3332	98.5976	1	56.8532	36.0559	230.172	1	1	1	41.7745	14.2721	17.3676	1	202.997	375.042	1	1	1	1	390.211	588.764	475.64	85.3354	1	88.6295	165.232
CPA3	1	1	1	1	1	1	1	1	1	1	1	2061.59	1	1	1	1	1	1	1	1	1	1	1	1	1	1
CPA4	1	1	1	1	1	1	1	1	1	1	1	1	1	1	1	1	1	1	1	1	1	14.4176	1	1	1	61.0949
CPB2.AS1	1	1	1	1	1	1	1	1	1	1	1	1	1	1	1	46.9996	1	1	1	1	1	1	1	1	1	1
CPE	1	10.608	1	1	1	1	36.0387	596.631	1	1	76.9148	1	1	1	1	1062.39	1062.3	1	41.5386	216.46	13.5052	1	11.4955	459.603	1	1
CPED1	1	1	1	1	46.4568	1	7.78241	119.666	1	1	35.9366	1	4.8267	1	1	1	46.9574	55.7688	1	1	1	1	1	260.055	1	1
CPLX1	1	23.469	1	1	1	1	146.456	1	1	1	1	1	1	1	1	1	1	1	1	11.8934	1	1	1	1	1	1
CPM	28.5562	1	1	14.3134	75.4588	1	12.6248	26.5898	55.9092	10.2471	176.356	192.871	141.905	1	1	1	57.1316	1	1	1	1	19.0042	1	15.7596	9.63622	32.4338
CPNE5	43.6556	1	1	1	1	1	1	1	1	1	1	69.1904	1	1	1	1	1	158.142	1	1	1	1	1	1	1	1
CPNE7	1	1	1	1	1	1	1	1	1	38.107	1	1	1	1	1	1	1	1	1	1	1	1	1	1	1	1
CPVL	1	22.6846	1	21.2688	548.396	1	179.509	108.968	1	1	148.529	1	380.599	12.4897	74.4953	1	53.7197	1	1	1	1	1	1	17.4967	11.5849	1
CPXM1	1	18.5962	1	1	1	1	1	20.1547	1	1	1	1	1	1	1	1	1	1	1	1	1	1	1	1	1	1
CPXM2	1	39.0554	1	1	1	1	130.228	33.9164	1	1	1	1	1	1	1	1	1	1	1	1	1	1	24.0455	61.9331	28.8161	1
CR1	61.3523	1	1	1	18.5203	1	1	1	1	1	32.6338	1	28.7463	1	1	1	1	1	1	1	1	1	1	1	1	1
CRABP2	1	18.7271	1	70.173	1	1	1	310.271	1	1	1	1	1	1	1	1	31.9963	1	1	37.9728	119.382	90.0099	19.6637	1	60.5944	23.7293
CREB3L1	1	34.4333	1	24.6394	1	42.5667	1	72.6811	1	1	1	1	1	1	13.1213	1	1	1	1	539.757	319.184	226.038	81.9172	1	71.3601	88.4266
CREB3L4	1	31.2881	1	41.64	9.8848	40.1121	26.941	1	92.3226	15.0216	1	9.31866	1	36.4964	19.0241	1	1	1	107.504	362.854	121.515	53.6153	123.932	1	28.5955	26.2531
CREB5	1	1	1	1	59.4785	1	1	61.9914	1	1	25.2435	1	62.8742	1	1	1	1	1	1	1	1	1	1	1	1	1
CRHBP	1	1	1	1	1	1	48.5511	1	1	1	1	1	1	1	1	1	1	1	1	1	1	1	1	1	1	1
CRISP2	1	1	1	1	1	1	1	1	1	1	1	1	1	44.8833	16.8864	1	1	1	1	74.0515	1	1	166.049	1	1	1
CRISP3	1	1	1	1	1	1	1	1	1	1	1	1	1	1	1	1	1	1	1	411.228	17.3206	1	778.7	1	1	1
CRISPLD2	1	1	1	12.0834	1	1	1	191.329	1	1	1	1	72.4661	1	1	1	38.0598	1	1	1	1	1	1	86.2889	7.34543	1
CRMP1	1	1	1	1	1	1	1	1	1	1	1	1	1	1	1	453.418	1	1	1	1	1	1	1	1	1	1
CRNN	1	1	1	1	1	1	1	1	1	1	1	1	1	1	1	1	1	1	1	1	1	1	1	1	1	144.695
CROT	1	81.6838	101.16	65.4392	17.5112	30.7269	15.1489	43.6835	19.2443	24.2611	14.837	9.31866	28.8085	30.0963	31.67	1	78.529	1	1	53.4942	31.6274	57.7289	21.2365	64.7877	67.7682	103.449
CRTAM	1	1	1	1	21.5521	1	1	1	1	60.9299	38.9037	1	14.0378	1	1	1	1	1	1	1	1	1	1	1	1	1
CRYAB	1	11.8925	1	1	1	1	1	312.431	1	1	1	1	1	1	1	1	801.76	1	1	15.4741	1	1	10.0536	1095.17	1	1
CRYBG3	1	1	1	1	11.9866	1	32.3353	38.1221	62.8781	1	20.4256	1	1	1	1	1	1	1	1	1	15.6595	12.0659	1	1	1	1
CRYM	30.5201	11.7903	806.418	29.2334	12.0596	98.2662	1	94.4619	1	16.5309	133.61	1	15.0042	36.4722	104.807	961.842	1	1	951.937	523.787	543.244	251.253	31.7767	1	82.5656	139.193
CRYM.AS1	1	1	1	1	1	1	1	1	1	1	1	1	1	1	1	1	1	1	12.516	1	1	1	1	1	1	1
CSF1	1	25.5222	1	1	1	1	62.4426	107.537	1	41.0908	54.0636	36.5614	40.5738	1	1	1	196.512	1	1	1	13.0055	1	1	1	20.1858	1
CSF1R	1	1	1	1	350.123	1	1	1	1	1	118.549	1	275.528	1	1	1	1	1	1	1	1	1	1	1	1	1
CSF2RA	1	1	1	1	248.396	1	1	1	1	1	93.5151	1	315.739	1	1	1	1	1	1	1	12.5096	1	1	1	1	20.9411
CSF2RB	63.7181	1	1	1	71.7907	1	146.456	1	1	1	96.672	305.84	106.655	1	1	1	1	111.081	1	1	1	1	1	1	1	1
CSF3R	36.1644	1	1	1	234.27	1	1	1	1	1	65.9823	1	181.097	1	1	1	1	1	1	1	1	1	1	1	1	1
CSGALNACT1	1	1	1	1	1	1	107.835	45.1403	1	1	1	1	1	1	1	1	1	192.357	1	1	1	1	20.4753	1	1	1
CSMD2	1	1	101.16	1	1	1	1	1	61.6624	1	1	1	1	1	1	1	1	1	1	1	1	1	1	1	1	1
CSN3	1	1	1	1	1	1	1	1	1	1	1	1	1	1	1	1	1	1	1	1	1	1	22.8591	1	1	1
CSPG4	1	1	1	1	1	1	1	1	1	1	13.609	1	1	1	1	1	32.206	1	1	1	1	1	1	28.5629	1	1
CSRNP3	1	8.81182	1	9.9975	1	1	1	1	1	1	1	1	1	1	1	60.5033	27.381	1	1	12.7313	1	10.0944	17.9723	1	14.8414	1
CSRP2	1	125.753	1	246.551	1	18.8469	390.795	163.11	16.291	1	1	1	1	1	9.83845	1	992.269	1	81.7123	123.322	15.9624	62.9992	30.2751	559.036	42.0754	306.46
CST1	1	1	1	1	1	1	1	1	1	1	1	1	1	1	1	18.598	1	1	1	28.4009	9.16684	1	1	1	1	1
CST4	1	1	1	1	1	1	1	1	1	1	1	1	1	1	1	1	1	1	1	128.777	1	1	1	1	1	1
CST6	1	1	1	1	27.3217	1	1	1	1	1	1	127.777	113.522	144.133	50.0419	1	1	257.219	1	1	1	1	1	1	1	226.352
CST7	1	1	1	1	70.1511	1	1	1	1	444.513	1	268.079	253.443	1	1	1	1	1	1	1	1	1	1	1	1	1
CSTA	1	446.924	1	538.314	604.89	173.526	26.1885	34.5745	1	48.9087	674.912	1	561.547	25.5892	29.5698	1	1	37.8918	235.926	867.006	298.801	397.034	312.079	1	726.737	928.014
CTA.134P22.2	1	1	1	1	1	1	80.5094	1	1	1	1	1	1	1	1	1	1	1	1	1	1	1	1	1	1	1
CTA.250D10.23	255.404	1	1	10.3349	13.6795	1	1	1	1	1	1	1	1	1	1	107.362	1	1	1	1	1	1	1	1	1	1
CTA.363E6.2	1	1	1	1	1	75.373	1	1	1	1	1	1	1	95.685	48.5383	1	1	1	1	1	1	1	1	1	1	1
CTA.384D8.34	47.8459	1	1	1	25.7216	1	1	1	1	1	19.9799	1	48.2878	10.52	32.205	1	1	45.9915	1	1	1	20.9198	1	1	1	1
CTB.102L5.4	1	1	1	1	1	1	1	1	1	1	1	1	1	1	1	1	1	1	1	19.2461	1	1	1	1	1	1
CTB.107G13.1	1	1	1	1	1	1	1	1	51.4684	1	1	1	1	1	1	107.362	1	1	1	1	1	1	1	1	1	1
CTB.113D17.1	1	1	1	1	29.1211	1	1	1	1	1	1	1	1	1	1	1	1	1	1	1	1	1	42.6026	1	1	1
CTB.113P19.4	1	1	1	10.059	1	1	1	1	1	1	1	1	1	1	1	1	1	1	1	1	1	1	1	1	13.9218	1
CTB.167B5.2	1	1	1	1	1	1	1	1	1	1	1	1	1	1	1	1	1	1	1	25.7624	33.384	12.5157	1	1	1	1
CTB.171A8.1	1	1	1	1	1	1	33.5482	1	1	1	1	1	1	1	1	117.346	1	1	1	1	1	1	1	1	1	1
CTB.175P5.4	1	1	1	26.0189	1	23.3427	1	1	1	1	1	1	1	1	1	1	1	1	1	1	1	1	1	1	1	11.324
CTB.25B13.9	1	18.4563	1	1	1	1	1	1	1	1	1	1	1	1	1	1	1	1	1	1	1	1	1	1	1	1
CTC.241F20.3	86.9792	1	1	15.9508	76.2568	1	40.563	1	24.9355	52.97	26.785	17.0625	35.2644	1	1	1	11.7737	130.848	1	1	11.0432	1	1	1	1	1
CTC.276P9.1	1	78.3733	1	42.5944	1	113.107	1	1	1	1	1	1	1	1	1	1	1	1	1	26.9412	21.1083	18.5651	1	1	30.1996	215.576
CTC.425F1.4	1	8.5992	1	14.2919	13.3483	18.7523	8.13689	1	21.1078	23.2004	22.7635	17.3676	64.3533	9.99563	1	1	1	108.658	1	17.3417	22.3368	15.8263	14.9656	1	11.8741	11.5923
CTC.441N14.2	1	1	1	1	1	1	1	1	1	1	1	1	1	18.0298	80.5279	1	1	1	1	1	1	1	1	1	1	1
CTC.490G23.2	1	1	1	10.3219	1	76.9923	1	1	1	1	1	1	1	1	1	1	1	1	1	1	1	28.6443	1	1	1	40.2549
CTC.503J8.4	1	1	1	1	1	1	1	1	1	1	1	42.0215	1	1	1	1	1	1	1	1	1	1	1	1	1	1
CTC.537E7.2	1	10.1384	1	13.346	1	1	1	1	1	1	1	1	1	1	1	1	1	1	1	44.1904	9.24061	1	1	1	17.8451	1
CTD.2008L17.2	1	11.4639	1	1	1	1	1	1	1	1	1	1	1	1	1	1	1	1	9.23844	1	1	1	1	1	1	1
CTD.2012K14.7	1	1	1	1	1	1	1	1	1	1	1	1	1	1	1	1	1	129.109	1	1	1	1	1	1	1	1
CTD.2020K17.1	12.1612	1	1	1	75.4446	1	1	1	1	70.8224	44.8473	35.0952	53.8287	1	1	1	1	1	1	1	1	1	1	1	1	1
CTD.2020K17.4	42.5095	49.848	101.16	50.751	1	26.7434	1	1	70.1395	26.8259	1	1	1	85.9454	119.163	32.6541	1	18.1107	54.3807	210.814	89.7547	61.2866	141.718	1	62.8637	48.4824
CTD.2026G6.3	1	1	1	1	1	41.0239	1	1	1	1	1	1	1	1	1	1	1	1	1	1	1	1	11.0254	1	1	1
CTD.2034I4.2	1	23.5427	1	1	1	1	1	1	1	1	1	1	1	1	1	35.0722	1	1	1	1	9.0624	1	1	1	21.3718	3.14398
CTD.2035E11.3	1	1	1	1	12.0596	1	1	1	1	43.9694	1	74.2054	1	12.9786	13.1319	1	1	1	1	1	1	1	1	1	1	1
CTD.2047H16.4	1	1	1	1	1	22.2678	1	1	1	1	1	1	1	29.5948	86.9323	1	1	1	1	1	1	1	1	1	1	1
CTD.2135D7.5	1	26.1807	1	21.346	1	1	24.0535	1	1	1	18.1125	1	1	1	1	1	1	1	1	83.1482	152.817	49.5988	1	1	35.3682	22.7247
CTD.2256P15.2	1	1	1	1	1	51.8212	1	1	1	1	1	1	1	12.5186	13.9815	18.598	1	1	1	1	1	1	1	1	1	1
CTD.2260A17.2	1	1	1	1	1	1	1	1	51.5591	1	1	1	1	1	1	1	1	1	1	1	1	1	1	1	1	1
CTD.2314G24.2	1	8.68197	1	1	1	1	1	1	55.9092	1	1	1	1	1	1	1	1	1	1	1	1	7.31483	1	1	1	1
CTD.2350C19.2	1	9.09833	1	13.4612	17.6172	1	1	1	1	1	1	1	1	1	1	1	1	1	1	1	1	1	11.9606	1	23.225	1
CTD.2380F24.1	1	1	1	1	1	1	1	1	1	1	1	1	1	1	1	1	1	1	1	1	1	1	34.4931	1	1	1
CTD.2531D15.4	1	9.03773	1	1	24.2818	38.6126	1	1	60.2593	1	22.1731	1	21.3064	20.0922	13.7722	1	71.019	1	1	1	323.939	27.5327	1	23.7726	44.8078	1
CTD.2544H17.1	1	1	1	1	1	1	1	1	1	1	1	1	1	79.1411	44.23	1	1	1	1	1	1	1	1	1	1	1
CTD.2547H18.1	1	1	1	1	1	1	1	1	1	1	1	1	1	1	1	1	1	1	1	102.082	1	1	1	1	1	1
CTD.2547L16.1	1	1	1	1	1	1	1	1	1	1	1	1	1	1	1	1	1	1	1	1	1	29.3142	1	1	9.12442	1
CTD.2562J15.6	1	1	1	1	1	1	1	1	1	1	1	1	1	41.4761	95.865	1	1	1	1	1	1	1	1	1	1	1
CTD.2589M5.4	1	1	1	1	1	1	1	1	1	1	1	1	1	1	1	1	1	1	1	111.143	18.0868	12.3745	1	1	1	1
CTD.2626G11.2	1	49.1491	1	35.3313	1	52.6484	1	1	71.596	1	1	1	1	86.5034	110.189	1	1	1	70.6477	180.469	94.9462	75.3529	124.026	1	68.2293	57.0632
CTD.3051D23.4	1	1	1	1	1	1	1	1	46.4038	1	1	1	1	13.5361	9.56376	1	1	1	1	9.15601	11.0951	10.3072	8.97645	1	1	1
CTD.3179P9.1	1	1	1	1	1	1	39.5453	1	1	1	1	1	1	1	1	1	1	1	1	1	1	1	1	1	1	1
CTD.3193K9.4	1	23.5667	1	1	1	1	1	1	1	1	1	1	1	13.4028	12.0724	11.4763	1	1	1	1	1	1	1	1	1	1
CTD.3203P2.2	1	8.75302	1	1	1	7.6252	1	1	1	1	1	313.531	1	13.6652	1	1	1	1	1	1	8.90646	1	1	1	7.36808	1
CTGF	1	132.649	1	1	20.0589	133.419	248.613	563.372	1	19.5637	1	1	1	315.903	414.243	1	540.065	9.47906	1	1	18.1155	15.7146	16.0143	594.2	19.7381	53.4765
CTH	1	8.92276	1	1	1	1	1	27.8864	1	1	1	1	1	1	1	54.1811	1	129.109	1	1	1	1	12.1751	1	1	19.5967
CTHRC1	1	1	1	1	1	1	297.889	147.504	1	1	1	1	1	1	1	1	78.7536	414.613	1	1	1	1	1	132.13	1	1
CTSK	1	9.319	1	11.4087	1	1	8.0872	735.338	1	1	1	1	1	1	1	1	71.019	1	1	1	1	1	1	90.2197	1	10.3484
CTSV	36.1644	48.6083	1	84.8958	1	17.1756	1	1	1	1	126.219	1	1	1	1	1	1	1	1	1	9.15158	1	1	1	20.8882	137.945
CTSW	1	1	1	1	15.9058	1	1	1	1	521.428	32.6241	374.41	17.3934	1	1	1	1	64.8168	1	1	1	1	1	1	1	1
CTTN	1	152.816	364.901	154.614	7.67674	211.053	214.805	226.399	255.125	30.2369	8.65085	1	1	191.802	226.509	180.934	42.9797	1	191.892	208.537	226.854	270.406	158.12	159.617	183.179	240.948
CTTNBP2	1	1	1	1	31.0133	1	1	1	103.907	1	1	107.857	1	1	1	1	18.4391	1	1	1	24.1559	18.0565	1	1	12.0531	14.1613
CTXN1	1	1	1	1	1	113.619	1	1	1	1	1	1	1	206.323	191.976	1	1	1	54.3807	1	1	1	1	1	1	1
CX3CR1	1	1	1	1	225.148	1	1	1	1	38.0856	1	1	1	1	1	1	1	1	1	1	1	1	1	1	1	1
CXADR	1	144.26	483.431	142.323	7.82127	126.481	1	1	256.209	1	33.4094	1	1	139.149	118.027	96.3778	71.019	1	208.354	142.398	203.327	203.39	132.965	100.13	212.461	204.945
CXCL1	32.4944	132.144	1	189.824	37.1041	113.504	15.1123	12.3156	68.4082	59.9831	157.425	71.8427	36.4863	31.2542	20.5912	1	1	90.4526	186.286	35.5794	759.499	212.912	22.316	1	465.879	58.4539
CXCL10	1	1	1	1	35.8254	1	1	1	1	1	28.2794	1	145.36	1	1	1	1	1	1	1	1	1	1	1	1	1
CXCL12	1	1	101.16	1	19.7827	1	111.537	466.455	1	1	1	1	1	1	1	1	84.9276	1	1	1	1	1	1	17.4087	1	1
CXCL17	53.8408	405.507	1	566.785	56.5364	260.343	39.0089	29.0455	38.8898	118.967	299.804	42.4188	100.066	360.486	398.808	1	53.7197	169.744	143.328	582.766	1622.35	876.37	1723.37	15.5972	900.015	629.983
CXCL2	1	1	1	15.2299	1	1	1	1	1	1	85.4118	1	159.682	1	1	1	1	1	1	1	88.6446	19.592	13.6918	1	34.8297	1
CXCL3	1	10.6769	1	1	1	1	1	1	1	1	167.266	1	111.127	1	1	1	1	1	1	1	56.8356	37.0572	10.7822	1	25.5822	1
CXCL5	1	1	1	1	1	1	1	1	1	1	219.032	1	1	1	1	1	1	1	1	1	1	1	1	1	1	1
CXCL6	1	98.0523	101.16	73.5633	1	65.0376	1	1	51.5591	45.9292	268.656	1	1	15.2426	12.4576	1	1	1	126.153	28.0719	512.947	67.1698	1	1	297.689	120.19
CXCL9	1	1	1	1	7.37738	1	1	38.5889	1	1	27.9382	1	67.7317	1	1	1	1	1	1	1	1	1	1	1	1	1
CXCR3	224.187	1	1	1	1	1	1	1	1	198.78	1	1	1	1	1	1	1	144.307	1	1	1	1	1	1	1	1
CXCR4	556.617	1	1	1	104.676	1	1	9.91281	149.593	335.53	38.5527	1	569.144	1	1	1	1	210.586	83.0361	1	1	1	19.2264	1	1	1
CXCR6	1	1	1	1	1	1	1	1	1	243.459	1	1	1	1	1	1	1	1	1	1	1	1	1	1	1	1
CXXC4	1	19.4338	1	11.6322	1	24.9566	1	1	60.2593	1	1	1	1	96.4832	48.773	122.394	1	1	63.2474	41.7732	37.3793	7.67767	14.0806	1	24.3087	1
CXorf21	160.269	1	1	1	106.683	1	1	1	1	1	24.1892	17.0625	133.004	1	1	1	1	144.454	1	1	1	1	1	1	1	1
CXorf36	1	1	1	1	1	1	469.558	1	1	1	1	1	1	1	1	1	1	1	1	1	1	1	1	1	1	1
CYB5R2	1	9.30978	1	36.098	1	1	1	15.2581	1	1	14.1479	25.7814	1	26.5291	23.2784	1	1	1	1	61.2507	1	16.6688	80.286	1	6.94948	20.2081
CYBB	235.189	1	1	1	341.883	1	1	1	1	1	369.866	1	343.263	1	1	1	1	1	1	1	1	1	1	1	1	1
CYBRD1	1	86.2653	1	54.2787	46.4744	28.7736	64.418	601.323	1	1	1	1	31.7421	1	1	1	55.0086	1	1	27.9986	48.603	67.2701	41.0568	108.388	64.886	19.9181
CYGB	1	14.2804	1	1	1	1	21.5254	258.113	1	1	9.89566	1	1	34.215	27.7482	1	20.0741	1	1	1	1	1	1	1	21.9907	1
CYP1B1	1	19.8717	1	11.8768	27.6685	1	36.9789	54.434	1	1	1	1	37.2047	1	1	1	1	1	1	1	1	82.4875	1	1	1	26.8806
CYP24A1	1	54.2977	1	25.0154	1	1	1	1	1	1	1	1	1	1	37.0323	1	1	1	1	1	15.6823	1	1	1	38.6111	15.044
CYP26A1	1	246.097	1	98.8481	1	1	1	1	54.4704	1	126.302	1	1	1	1	1	1	1	12.1824	17.4807	12.9029	54.2037	22.6354	1	252.206	126.861
CYP27A1	1	29.4236	1	26.7226	23.6764	1	34.9679	121.99	1	9.13261	703.441	1	294.359	64.7864	55.8982	52.1083	101.698	1	1	74.8152	18.4476	17.6144	55.8454	131.196	17.9277	25.9172
CYP2A13	1	12.6877	1	46.0521	1	23.2955	1	1	1	1	1	1	1	1	12.7253	1	1	1	1	14.5394	177.815	147.611	1	1	90.0549	80.1487
CYP2A6	1	10.6649	1	1	1	26.1733	1	1	1	1	1	1	1	13.9598	14.1601	1	1	1	1	1	18.2112	26.3553	1	1	1	1
CYP2A7	1	1	1	1	1	1	1	1	1	1	1	1	1	1	1	1	1	1	1	1	10.6902	43.2873	1	1	1	1
CYP2B6	1	16.4517	1	11.3479	1	36.6748	1	1	1	1	1	1	1	27.3454	27.8736	1	1	1	1	1	137.604	185.323	1	1	46.0257	55.4977
CYP2E1	1	1	201.321	1	1	1	1	1	1	1	1	1	1	1	1	1	1	1	1	1	1	1	1	1	1	49.716
CYP2F1	56.2208	8.7658	1	23.9543	1	152.271	9.03998	1	16.106	31.2729	145.906	25.5514	23.8225	17.8687	22.9571	1	1	20.0824	15.9448	34.5624	883.598	431.866	10.0864	1	101.963	128.538
CYP2J2	1	89.3944	101.16	72.8091	1	59.5918	1	1	1	1	1	1	1	37.2504	31.0081	1	1	1	86.3729	107.57	334.974	160.425	34.3466	1	209.533	79.5877
CYP2W1	1	133.943	1	34.2212	1	1	12.2767	1	1	1	1	1	1	16.5241	11.1824	1	1	1	1	1	1	1	1	1	58.0922	12.3797
CYP39A1	1	14.6109	101.16	1	1	1	27.4033	13.9	34.5791	1	1	1	1	24.1003	84.2825	1	31.9963	1	1	16.1405	9.45293	7.56802	30.3826	1	9.05625	1
CYP4F12	1	23.4323	1	28.7946	1	22.8083	9.48662	1	1	1	1	1	1	8.16133	27.8387	1	1	1	1	25.1531	46.7518	68.0648	1	1	50.6869	64.4795
CYP4F3	1	8.37777	101.16	32.7501	1	43.6614	1	1	1	1	1	1	1	1	37.5823	1	1	1	21.0631	1	29.7411	92.8602	1	1	42.6557	52.967
CYP4F35P	1	7.31025	1	1	1	1	1	1	1	1	1	1	1	1	1	1	1	1	1	1	1	1	1	1	14.2323	1
CYP4X1	1	71.2252	1	35.047	1	96.4475	1	46.8288	1	10.9825	1	1	1	111.872	79.5959	1	34.7897	1	41.9036	21.1405	129.919	104.487	294.977	1	80.5214	57.5267
CYP51A1	1	1	1	1	1	1	1	1	1	1	1	1	1	1	1	1	1	1	1	1	26.5705	1	1	1	1	1
CYR61	1	44.1871	1	14.3534	1	19.8967	16.2097	250.751	1	1	1	1	1	12.0979	12.4941	1	288.595	1	1	16.108	9.63875	53.58	1	364.141	1	42.8157
CYSLTR1	125.385	57.9237	1	22.5612	111.546	1	112.669	16.6181	1	1	39.0795	42.0215	13.57	1	1	1	1	203.514	1	1	9.48506	1	1	114.501	19.0917	5.07351
CYTH4	215.258	1	1	1	145.105	1	1	1	1	143.778	151.083	119.187	123.864	1	1	1	1	101.253	1	1	1	1	1	1	1	1
CYTIP	414.28	1	1	1	96.8932	1	1	1	1	421.611	55.0417	1	151.429	1	1	1	1	189.521	1	29.04	1	1	1	1	1	1
CYTL1	1	1	1	1	1	1	221.588	19.3277	1	1	1	33.8449	28.695	1	1	1	227.735	1	1	1	1	1	1	1	1	1
CYYR1	42.5013	22.232	1	12.1485	1	1	381.123	1	1	1	1	1	1	1	1	1	1	1	1	1	1	1	1	1	1	1
DAB2	119.2	13.2437	1	1	131.711	1	129.127	153.103	15.5359	1	458.197	80.7659	358.413	1	1	1	84.4449	1	1	42.5653	1	1	1	1	1	1
DACT2	1	14.1561	1	1	1	1	1	1	1	1	1	1	1	1	1	1	1	1	1	1	1	1	1	1	1	1
DACT3	1	18.2926	1	1	1	1	1	25.6396	1	1	1	1	1	1	1	1	31.9963	1	1	1	1	1	1	74.6574	1	1
DAPK1	1	1	1	1	93.9741	1	24.033	1	52.4549	1	124.315	12.6652	67.288	1	24.912	1	1	1	130.828	47.7641	1	35.2137	24.911	1	1	28.3953
DAPK2	7.10328	1	1	1	29.46	15.449	1	1	1	50.9381	1	17.3676	1	1	1	1	1	1	1	1	1	34.8537	41.5177	1	1	22.6485
DAPL1	1	369.116	76.5515	268.194	25.3777	40.8308	1	1	15.3289	16.8778	138.363	33.7353	16.6988	54.7051	36.063	819.483	1	92.3931	107.396	144.519	88.275	127.652	39.7345	1	311.872	341.178
DAPP1	307.334	17.5237	1	20.5598	98.3277	97.9067	1	1	1	39.5437	61.1759	1	72.8059	119.801	124.176	1	1	129.109	1	14.335	57.8345	96.2151	26.1368	1	34.7363	51.4445
DARC	1	11.6986	1	10.043	1	1	1750.08	87.2841	1	1	1	1	1	1	1	1	1	1	1	13.5519	1	1	20.721	70.6691	12.1157	1
DAW1	1	1	1	1	1	72.8221	1	1	1	1	1	1	1	183.141	127.121	1	1	1	1	1	1	1	1	1	1	1
DBN1	1	38.9043	101.16	46.9717	1	1	50.6121	114.477	108.181	17.0873	1	1	1	1	1	35.0722	35.9078	1	114.293	1	1	34.9773	13.9693	44.7122	46.4193	29.7657
DCDC1	1	1	1	1	1	70.5648	1	1	1	1	1	1	1	190.828	148.738	1	1	1	1	1	1	1	1	1	1	1
DCDC2B	23.3224	1	1	1	1	29.9407	1	1	1	21.3409	1	1	1	325.667	184.474	1	1	1	1	1	12.5546	1	1	1	1	1
DCHS1	1	1	1	1	1	1	73.6361	21.6229	1	1	1	1	1	1	1	1	1	1	1	1	1	1	1	37.5156	1	1
DCLK2	1	1	1	1	1	1	7.79252	1	20.4259	1	1	1	1	1	1	54.1811	1	1	36.5302	1	1	1	1	1	1	1
DCLRE1C	103.067	51.2456	182.951	86.4922	78.5294	48.3275	37.6297	45.8642	29.6579	106.367	55.2838	36.8419	23.2522	39.2269	52.9925	46.6724	1	1	1	11.6826	49.5608	100.871	1	1	45.887	80.83
DCN	1	70.7989	101.16	1	17.9313	1	20.0249	2801.17	1	1	1	1	1	1	1	1	556.824	34.9162	1	1	1	1	33.9628	327.706	12.289	1
DCSTAMP	1	1	1	1	1	1	1	1	1	1	36.4299	1	1	1	1	1	1	1	1	1	1	1	1	1	1	1
DDIT4L	1	1	1	1	1	1	1	1	1	1	1	1	1	1	1	1	80.0796	1	1	1	1	16.3653	1	131.756	1	1
DDR2	1	1	1	1	1	1	25.7659	135.688	1	1	1	1	1	1	1	1	85.1394	1	1	1	10.2713	10.6881	15.1231	64.8539	1	1
DDX25	1	1	1	1	1	1	1	1	1	1	1	1	1	1	1	39.5507	1	1	1	1	1	1	1	1	1	1
DEFB1	1	26.7704	1	74.4337	1	1	1	1	32.3828	1	187.159	1	13.8658	1	1	1	1	1	1	878.116	130.421	75.3096	18.3572	1	52.0788	118.723
DEFB4A	1	1	1	1	1	1	1	1	1	1	1	1	1	1	1	1	1	1	1	1	1	15.2915	1	1	1	35.4886
DENND1C	68.5193	1	1	1	75.0025	1	1	1	1	82.4584	17.9033	40.284	1	1	1	1	1	1	1	1	1	1	1	1	1	1
DENND2A	25.4131	1	1	1	1	29.4507	1	71.4856	1	15.7255	1	1	1	1	1	1	80.0796	1	1	1	12.7054	1	1	58.9951	1	1
DENND2C	1	21.9994	1	44.18	1	53.7725	8.91779	1	1	1	1	1	1	51.688	61.7379	1	1	110.935	12.516	20.6878	17.519	60.1429	1	1	29.009	108.366
DENND5B	106.092	15.6427	1	1	13.5115	1	1	1	1	1	1	1	1	1	1	1	1	154.113	1	1	19.0809	1	11.6559	55.8061	1	1
DENND6B	68.2021	8.53886	1	1	67.2692	104.118	18.1141	1	1	50.7467	19.1681	25.6539	21.9296	225.515	189.186	1	1	192.357	1	1	14.9361	12.4193	1	1	15.0332	1
DEPDC1	1	1	1	74.9739	1	62.2662	1	1	1	1	1	1	1	1	1	1	1	1	1	1	1	1	1	1	1	1
DEPDC1B	1	1	1	44.3932	1	1	1	1	1	1	1	1	1	1	1	1	1	1	1	1	1	1	1	1	1	1
DEPDC5	93.2819	19.6649	1	10.0689	1	1	1	1	1	1	1	1	1	10.6332	10.7776	1	1	1	1	1	1	1	1	1	1	8.21096
DEPTOR	1	24.93	1	8.94547	22.0574	1	9.88451	1	1	1	1	17.3676	1	1	1	1	1	53.363	54.398	125.447	38.2314	39.9412	178.87	1	40.2128	32.578
DERL3	208.742	1	1	32.4272	16.9928	89.0754	1	1	1	1	1	1	1	54.9591	23.8827	157.485	1	2053.04	1	1	8.10075	1	13.564	1	1	1
DES	1	1	1	1	1	1	1	18.9736	1	1	1	1	1	1	1	1	163.937	1	1	1	1	1	1	1820.73	1	1
DFNA5	1	67.0028	1	23.0136	1	1	1	1	1	1	1	1	58.3081	1	1	1	16.4981	1	1	1	1	1	1	15.0169	13.1952	1
DFNB59	1	1	1	1	1	1	1	1	1	1	1	1	1	1	1	1	1	1	33.3579	1	1	1	1	1	1	1
DGKB	1	1	1	1	1	1	1	1	1	1	1	1	1	1	1	1	1	1	1	1	1	1	1	62.903	1	1
DGKG	1	1	1	1	1	1	1	1	1	1	14.4639	1	1	1	1	1	105.927	1	1	1	1	1	1	1	1	1
DGUOK.AS1	1	13.5879	283.111	42.6557	1	14.3471	1	1	1	1	1	1	1	45.2698	16.501	1	1	1	1	128.562	48.8848	46.6503	1	1	37.3492	32.4164
DHCR7	1	26.7308	1	30.5744	1	1	18.831	1	96.174	13.5884	1	1	1	1	1	63.2107	1	1	1	39.1077	42.9548	44.4129	38.849	1	25.7133	18.2159
DHRS13	1	32.6888	1	57.498	1	1	23.2662	1	1	17.1493	1	1	1	1	1	1	1	24.9666	1	8.35	1	10.3013	26.5505	1	24.8978	28.7659
DHRS9	54.5532	7.38443	1	17.5162	47.4096	107.726	8.8778	25.2736	1	25.2511	55.3604	113.405	78.609	368.379	391.039	1	1	23.7273	71.4281	88.5517	344.307	257.963	13.137	1	66.0581	113.188
DIAPH3	1	1	1	43.6675	1	1	1	1	1	1	1	1	1	1	1	1	1	1	1	1	1	1	1	1	1	1
DIO2	1	1	1	1	1	1	1	234.957	1	1	1	1	1	1	1	1	1	1	1	1	1	1	1	1	1	1
DIO3OS	1	1	1	1	1	1	1	87.9775	1	1	1	1	1	1	1	1	80.0796	1	1	1	1	1	1	217.247	1	1
DIRAS3	1	25.6514	1	1	1	1	1	118.434	51.4684	1	1	1	1	1	1	1	1	1	1	1	1	1	1	8.35962	19.4933	3.86243
DKFZP761J1410	1	11.3119	101.16	1	35.4945	1	24.6713	59.8202	1	1	1	1	20.1625	1	7.9879	157.485	1	1	1	38.3163	20.3999	14.7403	17.9068	39.2807	9.48013	25.041
DKK1	1	1	1	1	1	1	1	1	1	1	1	1	1	1	1	1	1	1	1	1	1	1	1	1	1	15.4518
DKK3	1	237.572	465.061	59.6473	1	1	1	924.821	1	1	1	1	1	1	1	1	179.798	1	1	8.01855	1	1	1	210.828	48.2271	1
DLC1	1	1	1	1	1	1	75.9312	106.054	1	1	15.7342	92.9207	1	1	1	1	220.026	1	1	1	1	1	1	61.7461	1	1
DLEC1	1	1	1	1	1	145.473	1	1	40.7158	16.9884	10.1808	1	1	299.84	208.271	1	1	1	1	1	17.8478	1	1	1	12.6538	1
DLG2	1	13.5517	1	1	1	1	1	1	68.8747	1	1	1	1	1	23.7205	56.4379	71.019	1	1	1	1	15.2674	1	1	1	17.9153
DLG5	1	44.2816	1	67.795	1	44.0686	1	13.5296	13.5531	1	1	1	1	72.6769	73.2438	1	1	1	1	35.231	52.2949	91.4836	32.133	25.7376	79.334	139.086
DLG5.AS1	1	8.64628	1	11.3352	1	88.4648	1	1	1	1	1	1	1	90.6395	47.7054	1	1	1	1	1	1	7.31911	1	1	1	10.1275
DLGAP1.AS5	1	1	1	10.9658	1	1	1	1	1	1	1	1	1	1	1	1	1	1	1	33.292	1	12.097	131.25	1	1	11.5388
DLGAP5	1	1	1	91.5197	1	51.4357	1	1	1	1	1	1	1	1	1	1	1	1	1	1	1	1	1	1	1	1
DLK2	1	545.464	1	156.806	1	1	11.1845	1	1	8.68502	1	1	1	1	1	1	1	29.8508	1	33.9784	10.0575	1	27.2648	1	122.931	1
DLL1	1	53.1963	1	1	1	1	75.8974	46.8957	23.6084	1	1	1	1	60.1779	50.1267	35.0722	31.9963	1	62.1957	1	1	1	1	1	1	1
DLL4	1	1	1	1	1	1	42.6099	1	1	1	1	1	1	1	1	42.4738	1	1	1	1	1	1	1	1	1	1
DLX5	1	1	1	1	1	1	1	31.7677	1	1	1	1	1	1	1	1	19.8816	1	1	1	1	1	30.8721	1	1	19.6518
DMBT1	1	1	1	18.1452	1	1	5.83	4.04318	1	1	1	1	1	1	1	1	1	1	1	59.2237	13.9269	27.0466	1696.87	1	1	27.5252
DMC1	1	1	1	20.5124	1	1	1	1	1	1	1	1	1	1	1	1	1	1	1	1	1	1	1	1	1	1
DMRT2	1	36.8146	152.818	50.7471	1	1	1	1	193.072	1	1	1	1	10.5184	22.0087	1	1	1	71.4281	1	13.2365	15.5212	1	1	35.6816	24.9069
DMRT3	1	37.4208	1	29.5808	1	1	1	1	1	1	1	1	1	9.14676	10.7846	1	1	1	24.1255	1	41.5505	36.2323	1	1	47.0433	22.4286
DMRTA1	1	15.227	1	1	1	10.9509	1	59.1897	33.343	1	1	1	1	20.3141	14.3502	1	1	1	1	76.7477	27.2365	16.4163	135.564	1	9.36529	16.5613
DMRTA2	1	20.9798	1	57.6114	1	23.0906	1	1	1	1	1	1	1	14.1614	24.2358	1	1	1	55.4316	1	15.0308	43.6346	1	1	21.0265	70.9669
DNA2	1	1	1	27.0575	1	15.3308	1	1	1	1	1	1	1	1	1	1	1	1	1	1	1	1	1	1	1	1
DNAAF1	44.5988	61.7223	1	1	16.3999	347.856	1	1	11.1519	49.8175	34.599	72.5403	30.8505	736.321	590.894	1	1	47.7061	1	1	35.9578	1	17.9322	1	32.5255	1
DNAAF3	1	1	71.6814	1	1	164.706	1	1	17.3734	1	1	1	29.5632	247.86	143.04	157.485	1	1	1	1	10.9034	1	1	1	1	1
DNAH1	1	1	1	1	1	33.8768	1	1	1	1	13.3898	1	1	141.808	99.5775	1	1	1	1	1	11.9035	1	1	1	1	1
DNAH10	1	1	1	1	1	142.44	1	1	1	1	7.40623	1	1	317.842	242.438	1	1	1	1	1	10.8595	1	1	1	1	1
DNAH11	1	1	1	1	1	126.672	1	1	51.5591	17.4344	1	1	1	345.202	256.182	1	1	1	1	1	1	1	1	9.75834	1	1
DNAH12	1	1	1	1	1	367.592	1	1	1	28.2014	19.3874	1	20.4349	539.275	382.115	1	1	1	1	1	18.4334	1	1	1	14.6602	1
DNAH2	1	1	1	7.92939	1	43.7839	1	1	1	1	1	1	1	244.724	151.073	1	1	1	1	1	14.1856	27.571	1	1	1	1
DNAH3	1	1	1	1	1	92.289	1	1	1	19.7783	1	1	1	229.665	209.366	11.4763	1	1	1	1	1	1	1	1	1	1
DNAH5	23.3224	17.5155	1	1	31.8896	255.282	1	1	1	64.8359	31.333	1	17.5798	690.298	504.847	11.4763	1	1	1	29.6401	70.9978	53.1446	10.9041	8.73834	26.8664	20.1101
DNAH6	1	1	1	1	1	163.821	1	1	1	1	1	1	1	301.135	251.187	1	1	1	1	1	9.98966	1	1	1	1	1
DNAH7	1	1	1	1	1	180.593	1	1	1	1	12.0217	53.1318	3.07947	364.769	325.821	1	1	129.109	1	15.5778	13.9737	8.6483	1	1	13.6386	1
DNAH9	1	1	1	1	13.6327	165.449	1	1	1	16.3844	14.4704	1	1	432.54	369.031	1	1	1	1	1	23.6528	1	1	1	16.0111	1
DNAI1	1	1	1	1	1	135.529	1	1	1	1	9.78427	1	1	325.537	265.593	1	1	1	1	13.7305	12.2339	1	1	1	1	1
DNAI2	1	1	1	1	1	97.5199	1	1	1	13.9642	1	1	1	268.024	168.474	1	1	1	1	1	11.0957	1	1	1	1	1
DNAJA4	1	28.8297	201.321	50.86	61.8254	277.401	12.479	20.9155	1	11.2617	51.2401	1	43.4332	401.538	307.863	11.4763	1	1	1	39.6244	65.3894	72.4663	13.513	16.9558	57.5314	58.6776
DNAJB13	1	1	1	1	1	80.0092	1	1	1	20.2447	1	1	1	199.653	133.33	1	1	1	1	1	12.0078	1	1	1	1	1
DNAJB5	1	1	1	1	1	1	1	1	1	1	1	1	15.2132	1	1	1	11.7737	1	1	1	1	1	1	35.0613	13.6655	1
DNAJB9	99.3079	106.007	1	41.825	46.3775	34.8865	64.0682	204	100.596	133.958	33.2116	78.1364	130.755	26.3582	19.728	188.377	154.179	972.004	79.912	121.744	83.0392	78.2904	231.316	181.243	64.6448	49.1282
DNAJC12	1	1	71.6814	1	20.2241	1	1	47.6218	1	1	1	1	1	1	1	346.178	1	102.455	1	89.7714	26.446	1	1	1	1	1
DNAJC27.AS1	1	12.8595	101.16	14.2741	1	23.9103	1	9.91281	37.3927	21.2759	1	1	1	86.5895	42.3489	142.981	1	1	1	36.2901	34.7246	12.5858	34.0639	1	19.4719	22.5916
DNAJC5B	1	1	1	1	1	1	1	1	1	1	65.6564	1	1	10.3742	1	1	1	1	1	1	1	1	1	1	1	1
DNAJC6	1	1	1	1	1	1	1	1	1	1	1	1	1	13.0334	1	107.362	75.2588	1	1	1	1	1	1	1	1	1
DNASE1L3	219.859	1	1	21.78	246.096	1	147.039	1	1	1	1	1	8.97475	1	1	1	1	1	1	1	1	1	1	1	8.90075	13.1327
DNER	1	1	1	1	1	1	1	1	1	1	1	1	1	64.9684	62.7935	175.575	1	1	1	1	1	1	15.6172	1	1	1
DNHD1	43.6556	1	1	1	1	1	1	1	1	10.9711	1	1	1	38.6378	25.8278	1	1	1	1	1	1	1	1	1	1	1
DNM3	1	1	1	1	1	1	80.194	1	1	1	1	1	1	1	1	1	1	1	1	1	1	1	1	45.9885	1	1
DOC2A	1	1	1	1	1	104.827	1	1	1	1	1	1	1	91.8014	33.5072	1	1	1	1	1	1	1	1	1	1	1
DOCK10	161.141	1	1	1	173.364	1	1	1	1	118.893	72.0807	49.9074	139.49	1	1	1	1	129.109	1	1	1	1	1	1	1	1
DOCK11	32.4944	1	1	1	87.7367	1	31.6163	53.9645	55.5341	76.3762	165.774	86.5533	72.8801	1	1	1	20.0741	47.7469	1	1	1	1	1	26.1144	1	1
DOCK2	61.9527	1	1	1	112.232	1	1	1	1	66.1751	75.4425	44.8146	83.7145	1	1	1	1	60.2068	1	1	1	1	1	1	1	1
DOCK4	1	1	1	8.06858	68.1359	25.3589	66.2703	7.26482	140.772	1	26.06	1	81.5299	39.4981	22.4741	107.362	1	1	1	1	22.1335	18.2395	1	1	10.7222	12.1357
DOCK8	220.824	1	1	1	251.922	22.2119	1	1	1	217.324	167.707	72.2305	112.964	30.0025	27.8501	1	105.927	110.935	1	1	8.71255	15.8192	1	1	1	1
DOCK9.AS2	1	10.1647	1	11.7307	1	1	1	1	1	1	1	1	1	1	1	1	1	1	1	1	8.15122	27.9167	1	1	18.3059	1
DOK1	42.5095	14.1005	1	12.27	126.43	1	22.3756	26.7824	17.2748	42.5855	82.6212	135.114	74.4771	1	1	1	1	131.219	1	40.4806	1	1	1	49.5237	14.8786	1
DOK2	1	1	1	1	245.856	1	1	1	1	286.657	385.194	17.6373	213.744	1	1	1	1	1	1	1	1	1	1	1	1	1
DOK3	80.7363	1	1	1	59.4502	1	1	1	1	1	125.651	95.8397	105.931	1	1	1	1	192.357	1	1	1	1	1	1	1	1
DOK7	1	26.3771	1	1	1	1	1	1	1	1	1	1	1	1	1	50.027	1	1	1	1	1	1	1	1	1	1
DONSON	1	1	1	34.4289	1	1	1	1	1	1	1	1	1	1	1	1	1	136.124	1	1	1	9.84049	1	1	1	9.75542
DPEP2	23.3224	1	1	1	57.9314	1	26.6387	1	1	18.7145	111.037	1	33.8937	1	1	1	1	1	1	1	1	1	1	1	1	1
DPF3	35.6516	1	1	1	1	1	1	1	1	20.6138	1	1	1	1	1	1	1	1	1	1	1	1	1	1	1	1
DPP10	1	11.9383	1	9.21118	1	1	1	1	61.4118	1	1	1	1	1	1	297.28	1	1	1	1	1	1	1	1	1	1
DPP10.AS1	1	1	1	1	1	1	1	1	1	1	1	1	1	1	1	107.362	1	1	1	1	1	1	1	1	1	1
DPP4	7.09712	1	1	1	1	1	14.4278	1	1	67.3759	1	12.0915	1	1	1	1	1	1	1	1	70.9078	29.1809	31.8069	1	44.0258	1
DPP9	1	28.7524	101.16	26.6825	38.3929	23.3061	33.9115	27.6767	31.4557	48.5141	54.7214	1	40.7937	22.8443	21.6745	1	71.019	29.329	1	30.2734	19.8136	26.9595	22.398	18.5533	24.1325	32.1269
DPT	1	1	1	1	1	1	1	1281.16	1	1	1	1	1	1	1	1	1	1	1	1	1	1	1	98.6601	1	1
DPY19L2	1	12.3374	1	1	1	81.4394	1	1	152.312	15.7364	1	33.7353	1	76.3385	48.3486	1	39.146	1	1	1	7.93752	1	1	1	17.1102	1
DPY19L3	1	9.27262	1	11.8696	16.0262	28.7762	10.6254	1	1	14.1429	9.60686	25.7503	1	38.0096	23.5568	1	1	1	1	139.096	25.8859	18.8239	61.5088	1	13.8372	11.7318
DPYSL3	1	34.4369	76.5515	43.6409	1	1	51.2615	164.743	33.343	1	1	1	1	1	1	448.394	71.019	1	117.314	29.7183	26.8771	28.6776	1	128.566	30.8196	9.75688
DRC1	1	1	1	1	1	125.23	1	1	1	12.0432	9.66344	1	25.7474	296.965	267.242	1	1	1	1	1	11.1644	1	1	1	1	1
DSC2	1	1	1	1	33.7737	1	1	1	37.4886	1	60.4934	1	48.0416	1	1	1	1	1	1	22.2646	1	1	39.9855	1	1	15.9504
DSC3	1	57.4898	1	95.9729	1	1	1	1	1	1	1	1	1	1	1	1	1	1	77.5062	1	1	10.8964	1	1	46.1867	42.6597
DSCC1	1	1	1	44.7801	1	1	1	1	1	1	1	1	1	1	1	1	1	1	1	1	1	1	1	1	1	1
DSEL	1	42.9946	1	17.1753	1	15.0331	20.1913	55.9617	1	1	1	1	1	1	1	1	1	1	1	1	1	17.1865	1	1	11.3949	13.7689
DSG2	13.1942	134.719	213.044	141.312	1	79.7212	13.0718	1	194.83	16.7462	1	1	1	54.7169	107.429	18.598	1	1	147.934	123.975	60.2214	135.141	62.0644	1	84.5794	98.6696
DSG3	1	23.4307	1	31.7966	1	1	1	1	1	1	1	1	1	1	1	1	1	1	1	1	1	1	1	1	9.51747	32.1067
DSP	1	148.601	71.6814	282.292	10.2037	163.465	56.2411	1	433.062	18.4694	1	3.77289	1	254.488	182.028	246.844	1	1	283.266	150.571	177.272	219.261	103.666	1	266.474	325.194
DTHD1	1	1	1	1	1	46.7317	1	1	1	24.6319	1	1	1	313.424	188.515	1	1	1	1	1	1	1	1	1	1	1
DTL	1	1	1	44.4512	1	35.1686	1	1	1	1	1	1	1	1	1	1	1	1	1	1	1	1	1	1	1	1
DTNA	1	1	1	1	1	1	1	1	33.7468	1	14.0683	1	1	1	1	60.9296	11.7737	1	1	1	1	1	1	85.88	1	1
DTX4	23.3224	40.0229	1	36.8108	1	62.3985	1	43.3807	1	1	134.756	1	1	50.9614	53.1016	1	1	1	39.0702	155.215	115.396	161.878	97.7648	1	56.894	56.0222
DUOX2	1	1	1	12.141	1	56.7519	1	1	1	1	1	1	1	1	115.759	1	1	1	1	1	1	166.346	1	1	1	99.0427
DUOXA1	1	39.4483	1	47.586	1	56.5935	1	1	1	1	1	1	1	71.6384	79.1333	1	1	1	1	1	40.9747	40.2222	1	1	53.4195	63.774
DUOXA2	1	1	1	1	1	1	1	1	1	1	1	1	1	1	55.0602	1	1	1	1	1	1	71.929	1	1	1	23.8916
DUSP16	1	1	1	1	1	1	1	1	1	13.422	1	1	1	8.24343	78.2657	1	1	1	1	1	10.0932	34.674	1	1	1	38.3077
DUSP2	253.083	21.9134	1	12.9235	24.8263	1	1	1	1	138.359	16.996	1	169.79	1	1	11.4763	1	1	65.914	1	23.7846	13.0759	1	1	23.7494	13.7488
DUSP5	66.8193	1	1	1	17.6403	24.2821	16.8375	1	1	31.9254	1	1	59.9174	1	1	1	1	72.7269	1	1	25.4592	47.9417	1	1	1	221.993
DUSP8	1	1	1	1	1	1	1	1	1	1	1	1	1	1	1	60.5033	1	1	1	20.5939	1	9.80728	1	49.2227	1	1
DYDC1	1	1	1	1	1	83.8145	1	1	1	1	1	1	1	73.404	28.2872	1	1	1	1	1	1	1	1	1	1	1
DYDC2	1	1	1	1	1	142.576	1	1	12.9055	29.8554	14.4656	1	1	344.347	212.356	18.598	1	1	1	1	17.8	1	1	1	1	1
DYNC1I1	1	1	1	1	1	1	1	1	1	1	1	1	1	1	1	21.9526	109.487	1	1	1	1	1	24.672	1	1	1
DZANK1	1	1	1	1	1	62.494	1	1	1	1	1	1	1	97.2111	123.35	1	1	1	1	1	1	1	1	1	1	1
DZIP1L	1	1	1	1	1	36.155	1	1	1	1	27.5591	42.0525	1	178.563	120.178	1	1	1	1	1	1	1	1	1	1	1
E2F1	1	1	1	50.1642	1	1	1	1	1	1	1	1	1	1	1	1	1	1	1	1	1	1	1	1	1	1
E2F2	1	1	1	28.6563	1	1	1	1	1	1	1	1	1	1	1	1	1	1	1	1	1	1	1	1	1	18.7484
E2F5	13.1942	1	1	1	1	30.7615	1	1	1	1	1	1	1	21.2103	12.2331	1	1	134.347	1	1	8.47496	13.9005	1	1	1	1
E2F7	1	1	1	29.918	1	153.694	1	1	1	1	1	1	1	1	1	1	1	1	1	1	1	1	1	1	1	1
E2F8	1	1	1	58.5334	1	64.8114	1	1	1	1	1	1	1	1	8.55791	1	1	1	1	1	1	11.532	1	1	1	14.1344
EAF2	136.881	41.5993	1	27.6957	80.4075	1	1	1	61.4118	1	16.187	69.982	46.5357	1	1	1	1	688.124	1	35.429	44.7136	27.7331	29.7016	3.91945	34.1513	32.1477
EBF1	54.6956	1	1	1	1	1	130.197	115.983	1	1	1	1	1	1	1	1	465.479	51.7277	1	1	1	1	31.856	1	1	1
EBF3	1	1	1	1	1	1	63.4742	1	1	1	1	1	1	1	1	1	31.9963	1	1	1	1	1	1	1	1	1
ECHDC3	1	40.3272	1	27.7154	13.2516	1	7.30318	1	11.7029	1	1	1	1	1	1	157.485	149.423	1	25.1772	28.2819	12.6633	1	24.7842	1	19.8221	12.5486
ECM1	1	1	1	1	1	1	1	521.527	1	1	1	1	1	1	1	54.1811	11.7737	1	1	1	1	1	1	1	1	308.914
ECM2	1	1	1	1	1	1	1	162.977	1	1	1	1	1	1	1	1	78.4906	1	1	1	1	1	1	77.4964	1	1
ECSCR	1	1	1	1	1	1	988.994	31.8573	1	1	25.3939	1	1	1	1	1	1	1	1	1	1	1	1	1	1	1
ECT2	1	1	1	103.813	1	148.151	11.3635	9.91281	1	1	10.2804	1	1	12.3631	10.4164	1	1	1	1	21.1488	32.9189	17.1575	1	1	11.0544	14.7791
ECT2L	1	1	1	1	1	35.4072	1	1	1	15.7275	1	1	1	194.327	170.123	1	1	1	54.398	1	9.78972	1	1	1	1	1
EDARADD	1	96.423	1	67.5877	23.1198	34.382	11.1379	1	1	13.3584	1	29.2365	16.7125	19.3291	16.2006	1	1	1	54.9086	3.68409	42.2236	47.0376	1	1	74.2038	37.8025
EDIL3	1	29.0098	1	16.2273	1	1	1	177.485	1	1	1	1	1	1	1	1	130.971	1	1	1	1	21.1741	1	259.207	21.2847	23.7432
EDN1	1	1	1	1	1	1	99.5883	1	1	1	1	1	1	1	1	1	1	1	1	1	1	27.5309	1	1	1	1
EDNRA	1	30.6549	1	1	1	1	1	71.5976	1	1	1	1	1	1	1	1	86.6044	1	1	1	1	1	1	68.4828	1	1
EDNRB	1	1	1	1	1	1	42.4216	1	1	1	1	1	1	1	1	1	185.519	1	1	1	1	1	1	469.986	1	1
EFCAB1	68.6694	15.7539	1	1	1	401.522	1	1	1	53.1782	29.5891	1	11.3019	513.696	388.48	1	1	1	12.7287	1	28.5924	28.8131	1	1	19.2064	19.6828
EFCAB10	21.3332	1	1	1	1	222.341	1	1	1	18.5679	1	1	23.8847	341.796	176.02	1	1	1	1	1	15.8677	1	1	1	1	1
EFCAB12	1	1	1	1	1	34.9147	1	1	1	1	1	1	1	90.2719	60.9201	1	1	1	1	1	1	1	1	1	1	1
EFCAB4A	53.8408	19.6448	1	62.8575	1	262.196	129.874	1	21.2033	28.2843	31.4115	1	1	61.3905	104.522	1	1	68.4701	177.277	439.519	380.677	341.157	351.569	1	141.952	226.55
EFCAB4B	1	1	1	1	1	1	1	1	91.5976	24.5636	1	1	1	28.7669	35.2262	18.598	1	1	1	77.0566	53.1647	40.4358	86.1085	1	1	14.3748
EFCAB6	1	1	1	1	1	55.8982	1	1	1	1	1	1	1	77.0727	116.675	1	1	1	1	1	1	1	1	1	1	1
EFEMP1	33.4886	462.746	1	180.325	1	65.0647	18.7544	646.857	208.793	1	127.718	1	1	196.912	125.646	1	1	60.2068	1	34.5975	128.66	113.065	40.7629	217.292	178.485	62.8879
EFEMP2	1	146.725	1	56.3572	1	24.8992	10.8289	352.208	1	1	1	1	1	10.5725	12.6765	1	105.927	17.9581	25.1772	1	22.036	38.6099	26.4919	166.907	42.3981	24.43
EFHB	1	1	1	1	1	59.1289	1	1	1	23.5395	5.24633	1	19.9902	211.465	157.922	1	1	1	1	1	11.1346	1	1	1	1	1
EFHC2	1	1	1	14.9887	1	75.6343	1	1	1	1	1	89.0862	1	184.802	138.594	1	1	1	1	1	13.0832	15.0055	1	1	18.8538	34.9372
EFHD1	1	21.3168	1	36.8463	1	12.436	1	75.6423	143.245	1	1	1	1	1	1	1	310.582	1	1	31.0289	43.364	8.91084	1	86.4737	59.1469	1
EFNB1	1	66.3706	1	59.977	13.9836	1	46.376	44.387	16.7384	1	29.223	1	1	1	1	1	1	1	1	1	18.0332	16.4143	15.9103	13.8034	51.7443	40.4409
EFNB2	1	12.4052	101.16	16.1755	1	1	41.3622	45.2051	55.5341	1	1	34.2597	1	12.5724	10.9638	1	1	1	25.1772	50.9212	60.4845	24.9698	8.48308	1	27.8385	43.8773
EFS	1	28.7052	1	42.5884	1	15.27	1	13.5296	1	1	1	1	1	1	1	1	71.019	1	56.3519	47.7472	15.3048	12.6354	24.8256	19.0272	35.8844	29.5628
EGF	1	1	1	1	1	1	1	1	1	1	1	1	1	1	1	1	1	1	1	24.3736	1	1	34.0265	1	1	1
EGFL6	1	22.1515	1	42.8377	1	50.9945	1	47.4165	1	1	1	1	1	22.1296	14.9076	1	281.753	1	32.8946	28.2513	29.1071	29.4812	1	22.7964	82.7237	47.4704
EGFL7	1	10.498	1	9.4018	1	1	623.66	19.9296	1	1	24.893	70.5752	22.6058	1	1	1	1	1	1	18.7329	1	1	37.9665	1	1	9.93019
EGFLAM	1	1	1	1	1	1	1	1	1	1	1	1	1	1	1	1	148.192	1	1	1	1	1	1	1	1	1
EGFR	1	224.31	1	229.116	1	94.1521	1	98.8238	217.836	9.67446	1	1	1	42.1564	36.6284	52.1083	47.4944	1	163.245	64.2394	93.3945	113.556	41.244	147.863	251.718	174.522
EGR2	124.912	1	1	1	1	1	1	1	1	14.8861	133.917	1	55.9707	1	1	1	1	1	1	1	1	1	1	1	1	1
EGR3	110.401	1	1	1	1	1	1	1	1	1	1	1	59.3949	1	1	1	1	1	1	1	1	1	1	1	1	1
EHD2	1	45.7615	1	17.9864	1	1	149.978	116.574	1	1	1	1	1	1	1	1	209.416	1	1	1	1	1	1	116.776	27.1815	1
EHF	1	191.13	436.258	134.811	30.2581	181.481	1	1	31.7974	1	1	1	1	103.288	82.1541	52.1083	1	1	344.64	241.791	272.372	218.972	320.589	1	222.346	191.722
EHMT2	128.798	75.8474	147.947	46.4858	37.0731	38.5728	57.3856	11.6906	28.6591	52.5107	22.6164	1	12.831	25.7362	25.0385	107.362	17.1605	1	138.658	33.4605	45.0943	67.2577	22.6742	7.27861	50.0787	45.7026
EID3	1	1	1	1	8.18406	38.1746	14.3799	18.0047	1	23.0717	1	1	12.8206	11.4189	13.8628	54.1811	1	94.4938	1	1	1	1	1	24.7344	1	1
EIF2B5.AS1	1	1	1	1	1	1	1	1	1	1	1	80.4143	1	1	1	1	1	1	1	1	1	1	1	1	1	1
EIF3C	1	16.7297	1	18.3176	18.9983	10.8143	16.019	1	1	10.0243	9.01802	1	1	19.593	85.8438	1	1	43.4935	69.3255	28.7784	20.5064	19.1319	21.3034	1	25.6156	16.7166
ELAVL3	1	1	1	1	1	1	1	1	1	1	1	1	1	1	1	107.362	1	1	1	1	1	1	1	1	1	1
ELF5	1	1	1	21.1939	1	1	1	1	1	1	1	1	1	11.4864	12.7527	1	1	1	1	14.3414	50.6135	29.0414	217.233	1	42.1517	29.9392
ELL	1	23.9231	1	10.2638	37.6082	17.2263	21.0782	26.8435	13.5531	38.4384	19.1964	1	38.2346	25.6615	19.9035	1	27.9342	285.505	1	19.7267	17.4878	41.4	12.8963	1	13.996	45.7064
ELN	1	106.405	1	65.1649	1	1	66.3664	453.133	1	1	1	1	1	1	1	1	89.9744	1	1	1	1	1	1	244.424	31.3574	16.0491
ELOVL4	1	14.4539	101.16	9.26609	1	1	1	1	15.3289	1	1	1	1	1	1	1	1	1	1	1	1	1	1	1	14.2102	1
ELOVL6	1	12.9824	1	18.1101	1	1	1	1	98.029	28.4812	1	20.9509	1	1	1	1	1	1	54.398	1	1	26.9134	1	1	13.8168	1
ELOVL7	1	1	182.951	1	1	1	93.3794	1	11.194	1	1	1	1	1	1	39.5507	1	1	1	1	1	1	10.2	1	14.2095	1
ELTD1	1	1	1	1	1	1	652.939	1	1	1	1	1	1	1	1	1	1	1	1	1	1	1	1	1	1	1
EMCN	1	1	1	1	1	1	710.582	1	1	1	1	1	1	1	1	1	1	1	1	1	1	1	1	1	1	1
EME1	1	1	1	22.2989	1	15.7002	1	1	1	1	1	1	1	1	1	1	1	1	1	1	1	1	1	1	1	1
EMID1	1	1	1	1	1	1	1	1	1	1	1	60.0024	1	1	1	1	1	1	1	1	1	1	1	1	1	1
EMILIN1	1	1	1	1	1	1	1	223.418	1	1	1	1	1	1	1	1	69.2884	1	1	1	1	1	1	168.934	1	1
EMILIN2	47.1409	19.5793	1	1	70.0856	1	52.1496	38.1221	12.9678	12.3006	224.9	47.2016	181.925	1	1	1	1	1	1	1	1	1	1	1	1	1
EMP1	1	68.6772	1	46.1115	1	1	210.76	289.716	1	15.5008	15.2665	1	191.023	1	1	1	1	1	1	1	24.1491	42.4519	8.52577	1	35.3746	390.952
EMR1	1	1	1	1	39.2846	1	1	1	1	1	51.8653	1	1	1	1	1	1	1	1	1	1	1	1	1	1	1
EMR2	42.5013	1	1	1	117.816	1	1	1	1	1	30.8717	134.617	244.326	1	1	1	1	1	1	1	1	1	1	1	1	1
EMX2	1	1	1	1	1	1	1	1	1	13.6676	1	1	1	1	1	1	53.7197	1	1	1	13.1287	1	9.34741	1	1	1
ENC1	1	8.39815	327.815	32.972	1	37.9633	1	193.477	231.892	1	12.5719	1	1	26.1417	35.1332	175.575	1	1	73.8965	36.3763	27.1865	52.6904	46.3573	1	42.9978	49.5314
ENG	1	37.9464	1	1	77.9042	1	681.649	261.262	1	13.4971	261.2	1	255.88	1	75.5913	1	1	1	1	1	1	1	8.31442	1	1	1
ENHO	1	1	1	1	47.0911	1	1	1	1	1	1	1	1	1	1	1	1	1	1	1	1	1	1	1	1	1
ENKUR	1	1	1	1	1	251.712	1	1	9.73868	26.861	18.8135	45.36	1	423.354	333.306	1	1	1	1	1	20.8196	1	1	1	14.4872	1
ENO2	1	1	101.16	1	1	20.7737	10.5368	48.3476	1	11.9799	1	42.2264	1	32.5698	28.5272	50.027	22.5473	60.2068	1	1	1	1	1	51.1823	1	1
ENO3	1	1	1	8.78575	1	1	1	1	51.3255	1	10.4553	111.295	1	1	1	1	1	1	1	1	1	1	1	10.0136	1	1
ENPP2	23.4574	1	1	1	33.4778	1	286.952	60.4486	1	1	1	1	24.5723	1	1	35.0722	1	1	1	1	1	1	1	1	1	1
ENPP3	1	1	1	1	1	14.3891	1	1	1	1	9.77969	75.9013	1	40.6121	32.3577	1	1	1	1	81.9442	59.7794	11.9518	72.0235	1	1	1
ENTPD3	1	24.5193	1	31.1568	1	1	1	1	1	1	1	1	1	1	1	21.7369	28.2494	1	1	78.9332	27.6699	23.4049	37.2758	1	35.8616	35.767
ENTPD5	1	9.47493	1	28.6771	1	35.8717	12.9145	1	1	18.7316	26.7465	1	13.57	11.9894	11.2593	1	1	1	1	69.6765	119.63	36.4325	45.7287	1	18.988	32.7344
ENTPD8	1	1	1	1	1	1	1	1	1	1	1	1	1	1	1	127.417	1	1	1	269.322	22.3878	1	1	1	1	1
EPB41L3	1	1	1	1	51.0226	38.291	43.2703	7.31414	1	1	94.6617	1	190.44	1	1	1	1	1	1	1	23.4419	1	1	1	1	1
EPB41L4B	1	1	224.213	8.87939	1	86.9221	1	1	25.523	1	1	1	1	110.403	113.606	60.5033	1	1	1	50.8458	38.2357	38.7761	26.2587	1	26.1303	31.5755
EPCAM	1	281.998	583.592	400.834	29.5513	365.358	17.7564	1	713.68	61.4167	23.1447	53.3358	15.0749	378.233	512.54	667.537	1	113.798	546.055	468.813	483.227	253.707	465.007	35.3458	416.746	171.111
EPHA1.AS1	1	1	1	1	17.5343	1	1	13.5296	1	64.7775	7.33701	1	1	1	1	1	1	1	1	1	1	1	1	1	1	1
EPHA2	22.3784	40.2264	1	70.7146	1	48.3071	25.8224	1	1	1	1	1	1	79.1508	139.737	1	1	1	1	1	89.8197	104.31	9.90552	1	77.5579	192.025
EPHA3	1	1	1	1	1	1	1	94.4163	1	1	1	1	1	1	1	1	142.8	1	1	1	1	1	1	39.0952	1	1
EPHA4	1	13.2168	201.321	18.4952	1	1	41.8338	1	1	1	1	1	1	1	1	107.362	71.8889	1	24.1255	10.5007	19.1894	14.6629	1	12.6778	42.8921	23.2579
EPHA7	1	1	152.818	1	1	1	1	1	1	1	1	1	1	1	1	107.362	1	1	9.23844	1	1	1	16.1605	37.7933	1	1
EPHB2	1	1	101.16	17.8178	1	1	1	1	1	1	1	1	1	1	1	1	1	1	1	1	12.6896	24.8448	1	1	15.5199	17.9619
EPHB3	1	28.3345	1	37.1324	1	1	1	1	1	1	1	1	1	1	1	1	1	1	57.5351	69.3192	33.8013	33.3608	100.431	1	40.4512	40.7035
EPHB6	1	79.3834	1	57.479	36.7305	17.2263	1	18.8256	1	31.7805	17.6649	1	1	10.768	7.43667	1	20.6207	1	1	1	25.0508	26.0746	1	10.6245	53.7973	35.8563
EPHX3	1	1	1	26.9528	1	17.1773	1	1	1	1	1	1	1	1	1	1	1	1	1	1	31.8173	7.4347	1	1	40.1689	43.9105
EPHX4	1	1	1	1	1	1	24.4299	1	1	1	1	1	1	1	1	1	1	1	1	1	1	1	20.7288	1	15.8833	1
EPN3	1	28.1002	101.16	72.4646	1	20.8291	1	1	1	1	1	1	1	38.6775	32.8039	1	1	1	1	80.9646	80.4813	95.1299	22.5726	1	75.865	83.198
EPPIN	1	1	1	1	1	172.064	1	1	1	21.8542	17.6887	1	1	348.551	310.146	1	1	1	1	1	19.1431	1	1	1	1	1
EPPK1	1	23.1222	153.532	30.853	1	16.3422	1	1	19.4638	1	1	1	1	61.1451	58.6486	1	1	1	1	1	13.0694	19.048	11.1332	1	14.4707	18.8201
EPS8L1	1	27.7015	1	16.8476	1	67.3402	24.7088	1	65.02	12.4472	19.5373	1	1	54.3868	69.8987	1	92.7842	1	32.3062	96.4834	190.589	175.547	30.3544	1	57.7327	236.986
ERBB3	1	34.9277	201.321	74.0982	1	132.522	1	1	29.2445	20.3783	13.3661	1	29.0782	123.146	150.363	35.0722	1	1	296.274	176.029	243.298	297.607	121.279	1	121.941	203.585
ERBB4	1	1	1	1	1	26.9307	1	1	76.6327	1	1	1	1	54.4693	75.3722	1	1	1	1	24.1769	16.0159	28.8091	42.4552	1	12.6332	1
ERCC6L	1	1	1	18.0736	1	36.5046	1	1	1	1	1	1	1	1	1	1	1	1	1	1	1	1	1	1	1	1
EREG	1	1	1	1	1	1	1	1	1	1	1	27.6012	176.219	1	1	1	1	1	1	1	1	1	1	1	1	1
ERG	1	1	1	1	1	1	238.756	1	1	1	1	17.4317	1	1	1	1	1	1	1	1	1	1	1	1	1	1
ERICH2	1	1	1	1	1	118.492	1	9.91281	1	1	1	1	1	97.5907	75.8948	1	1	1	1	12.5676	1	1	15.2603	1	1	1
ERN1	44.5988	8.26052	1	10.087	1	14.9732	1	1	14.0503	59.5999	9.66543	1	42.3229	9.66732	11.3068	1	15.169	145.933	1	29.2567	16.2385	17.8759	32.4516	54.7787	12.8029	20.2289
ERN2	1	9.8412	1	31.9307	1	64.3308	1	1	1	11.4754	7.8164	1	1	55.4926	126.476	39.5507	1	1	65.7158	264.22	185.259	168.084	23.7706	1	65.0137	108.7
ERP27	1	1	1	1	1	1	1	1	1	1	1	1	1	1	1	1	1	1	1	1	18.4921	24.8513	1	1	1	1
ERV3.1	63.1877	94.9438	352.424	39.6091	69.361	17.3574	39.249	31.6019	68.4082	88.5605	43.883	64.967	55.0548	27.7536	19.3406	64.2704	11.7737	84.6387	145.376	21.0266	61.248	70.4742	22.6755	35.6595	64.9724	93.1672
ESAM	1	1	1	1	1	1	511.319	1	1	1	1	1	1	1	1	1	281.156	1	1	1	1	1	1	14.0589	1	1
ESCO2	1	1	1	82.007	1	1	1	1	1	1	1	1	1	1	1	1	1	1	1	1	1	1	1	1	1	1
ESPL1	1	1	352.424	20.3411	1	1	1	1	31.4409	1	1	1	1	1	1	684.722	1	1	55.4316	1	1	1	1	1	1	1
ESPN	1	1	552.744	12.1974	1	71.7759	1	1	92.4549	1	1	1	1	63.8444	52.0509	313.969	1	1	17.4769	1	14.8728	9.6575	1	1	12.9039	17.4832
ESR1	1	1	1	1	1	1	1	38.9176	1	1	1	1	1	1	1	1	1	1	1	1	1	1	1	1	1	1
ESR2	36.1644	1	1	1	1	1	1	1	1	1	1	1	1	7.87003	1	1	1	29.8508	1	1	1	1	1	1	1	1
ESRP2	1	11.0404	1	21.3147	1	22.6745	1	1	161.637	1	1	1	1	19.0326	25.999	1	1	1	99.4247	30.9765	30.4977	34.2095	13.635	1	25.1744	38.6947
ESRRG	1	1	101.16	1	1	18.1194	1	1	120.22	1	1	1	1	45.2724	40.4209	52.1083	1	1	1	29.9743	16.5121	11.3531	59.287	1	1	9.69161
ETNK2	1	38.1287	1	28.2241	1	18.1194	1	1	12.319	1	1	1	1	10.4845	1	1	1	1	1	1	1	12.9483	6.91457	42.5734	17.8567	18.1941
ETS1	120.499	16.9429	1	17.2408	1	1	150.03	34.0501	56.3359	266.149	1	1	3.43637	1	1	1	91.6094	1	1	1	8.07187	21.4545	1	1	23.6542	22.9522
ETV1	1	24.5803	401.641	14.0412	1	1	11.4666	73.7671	121.363	1	1	1	1	1	1	11.4763	1	1	1	39.9287	1	1	143.797	1	1	1
ETV4	1	12.2905	1	13.9173	1	1	1	1	1	1	1	1	1	1	1	1	1	1	41.5386	14.6638	1	1	1	1	1	24.965
EVA1A	1	52.3321	1	26.0697	1	15.3942	1	1	1	1	1	62.5501	1	1	1	106.176	1	1	1	8.31297	29.0869	31.1992	30.6684	1	34.7816	16.9743
EVA1C	1	138.192	176.712	97.6107	1	92.6654	239.51	20.3499	1	25.3017	1	1	1	115.846	148.942	1	77.9645	1	65.7158	40.2365	90.1916	87.676	72.0585	82.2287	101.449	119.589
EVC	1	1	1	1	1	1	1	55.5943	1	1	1	1	1	1	1	1	1	1	1	1	1	1	1	1	12.4721	20.433
EVI2A	389.491	1	1	1	237.642	1	1	1	1	168.243	57.4496	277.635	98.6359	1	1	1	1	136.372	1	1	1	1	1	1	1	1
EVI2B	542.54	1	1	1	480.242	1	1	1	1	311.084	219.443	245.377	167.197	1	1	1	1	444.281	1	1	1	1	1	1	1	1
EVI5L	1	1	1	12.7541	1	15.2253	1	1	1	1	1	1	1	10.1188	1	29.0743	1	1	1	1	11.0671	35.6998	1	1	14.0495	14.0209
EVPL	1	28.441	1	47.7399	1	47.6834	1	1	1	1	1	22.9774	1	35.1659	104.34	1	1	1	1	1	25.7446	38.8301	1	1	42.1123	118.261
EVPLL	1	20.7632	1	1	1	1	1	1	1	1	1	1	1	1	1	1	1	1	1	1	1	1	1	1	1	1
EXO1	1	1	1	26.1601	1	1	1	1	1	1	1	1	1	1	1	1	1	1	1	1	1	1	1	1	1	1
EXO5	1	11.9045	1	15.1287	11.4716	22.9919	9.91248	1	1	1	10.1444	19.8243	1	1	1	11.4763	1	1	36.5302	1	9.29864	1	1	1	16.3599	11.0314
EYA1	1	36.3503	101.16	41.1875	1	35.2214	1	1	1	1	1	1	1	43.6476	29.9845	194.631	1	1	1	1	33.2724	32.7464	1	1	58.8813	30.2879
EYA2	1	158.086	71.6814	80.224	1	60.1526	1	1	44.3505	1	1	1	1	40.6076	46.0298	1	1	1	32.3062	30.2734	70.4734	86.3627	56.5886	1	167.377	94.7713
EZH1	65.7557	43.6748	182.951	29.4422	49.7201	17.1795	42.6878	39.2796	38.4189	34.6814	28.5865	58.5996	11.4407	55.1959	47.4911	1	1	72.7269	1	24.0257	33.7099	48.3195	18.9285	70.9171	36.3431	21.383
EZH2	34.6594	1	1	81.2682	14.8133	155.92	1	1	11.194	15.843	1	1	1	1	1	1	1	1	12.516	1	9.9179	18.678	1	1	15.7918	31.9695
F10	1	1	1	1	1	1	1	98.2601	1	1	1	1	1	1	1	1	329.69	1	1	1	1	1	1	105.516	1	1
F13A1	1	1	1	1	68.7495	1	1	201.553	1	1	1	1	24.2079	1	1	1	1	1	1	1	1	1	1	1	1	1
F2R	1	50.6742	1	32.8736	1	21.7156	63.5191	278.853	22.3826	52.1707	1	1	1	1	13.116	1	1	1	1	39.302	18.7868	50.9862	1	23.9735	29.4001	52.9937
F2RL1	1	11.8692	1	1	1	32.5781	1	1	1	1	1	1	1	17.954	24.7813	1	1	1	1	1	22.039	56.5047	1	1	10.679	17.7461
F3	1	971.257	1	498.651	49.0026	306.538	36.6267	123.645	19.4638	48.5394	140.029	1	38.4061	54.7849	182.641	1	31.9963	63.5859	76.415	284.524	513.468	620.983	151.582	42.0308	575.863	746.868
F5	1	1	1	1	1	1	1	1	1	1	1	1	1	1	1	1	1	1	1	36.9349	1	1	66.3108	1	1	1
F8	1	11.672	1	11.0174	1	1	64.0075	1	1	15.1097	10.5517	1	3.90592	15.8485	9.26389	157.485	1	1	1	10.7723	9.66014	1	18.5626	1	10.1479	10.1559
FAAH	1	74.1686	101.16	35.4955	47.1215	35.3943	1	1	40.7747	1	1	1	1	40.6704	23.8111	295.687	71.019	1	55.951	115.068	53.3806	38.2637	31.6484	42.5734	60.5125	16.2666
FABP3	1	1	1	1	1	1	1	1	1	1	33.0879	1	99.5966	1	1	1	100.426	1	1	1	1	1	1	244.042	1	1
FABP4	43.4006	1	1	1	13.9274	34.9822	142.149	1	1	51.9229	1525.71	27.4438	56.8092	41.5677	13.1372	1	79.4828	1	1	1	76.4649	1	1	1	13.6897	1
FABP6	1	1	1	1	1	35.7646	1	1	1	25.1024	22.163	19.0656	1	435.653	267.588	11.4763	1	55.7688	1	1	23.7002	1	1	1	1	20.4541
FADS2	1	1	1	1	20.6125	45.6779	1	1	1	1	1	50.0311	1	1	1	1	9.17529	1	1	1	1	1	1	1	1	1
FAIM2	1	1	1	1	1	1	1	1	1	1	1	55.1496	1	1	1	110.381	1	1	107.796	25.9606	17.1481	1	13.4039	1	18.3531	1
FAIM3	269.598	1	1	10.7799	32.9716	1	1	1	1	102.42	1	1	15.6846	1	1	1	94.1737	1	1	1	12.0246	31.3351	16.959	1	22.6752	25.3443
FAM101B	54.7754	1	1	1	50.6974	1	34.9342	1	1	60.7172	1	1	20.7114	1	1	1	1	108.585	1	1	1	1	1	1	1	1
FAM105A	1	14.3642	201.321	30.0981	304.322	1	91.1364	86.1901	25.3694	36.2692	48.746	113.598	59.7568	1	1	695.975	1	1	1	1	16.6605	16.5451	1	50.6486	1	10.8188
FAM107A	1	52.9262	1	82.9587	1	13.4948	50.5529	21.4119	1	1	1	1	1	1	10.8367	1	1	1	1	1	77.7695	89.2521	100.281	1	101.731	137.422
FAM110B	1	1	1	1	1	1	1	38.9496	16.0723	1	19.3225	1	1	1	1	160.559	1	1	1	1	9.18275	1	1	1	1	1
FAM110D	1	1	1	1	1	1	146.464	1	1	1	1	1	1	1	1	1	1	1	1	1	1	1	1	1	1	1
FAM111B	1	1	1	72.1591	1	31.3843	1	1	1	1	1	1	1	1	1	1	1	1	25.1772	1	1	1	1	1	1	1
FAM117A	1	1	1	1	1	1	19.6977	1	66.4878	38.5066	1	1	1	15.2474	83.2783	1	1	25.0659	79.6088	20.2072	1	1	1	1	12.6384	1
FAM124A	1	1	1	11.9209	1	1	25.22	13.9	1	1	1	1	1	1	1	1	1	1	25.1772	1	1	1	1	1	1	1
FAM129C	174.026	1	1	1	11.3296	1	1	24.3189	1	1	1	1	1	1	1	1	1	1	1	1	1	1	1	1	1	1
FAM131C	1	1	1	1	1	1	1	1	257.073	1	1	1	1	1	1	1	1	1	1	1	1	1	1	1	1	1
FAM13C	1	8.01245	1	1	1	1	187.56	76.766	77.7009	1	1	1	1	32.4981	18.0835	1	10.8103	1	1	1	1	1	1	43.4187	1	1
FAM150A	1	1	583.592	1	1	1	1	1	73.2934	1	1	1	1	1	1	1	1	1	1	1	17.0913	1	1	203.974	7.74733	1
FAM153A	1	1	1	1	1	1	1	1	72.708	1	1	1	1	1	1	1	1	1	1	1	1	1	1	1	1	1
FAM153B	1	9.78637	1	10.4746	1	10.1547	11.1187	1	192.774	30.5791	1	1	1	13.5976	18.0716	1	1	1	1	31.0898	17.2153	8.17261	1	1	10.8182	1
FAM154B	1	9.19827	101.16	11.1768	13.5412	329.225	1	1	1	35.5561	19.9131	20.2046	1	538.222	373.141	42.9053	1	51.7277	15.9448	16.8751	27.1147	11.4719	1	1	20.0874	11.3659
FAM155A	1	1	1	1	1	1	13.9114	1	1	1	1	1	1	1	1	107.362	1	1	1	1	1	1	1	1	1	1
FAM159A	84.1942	1	1	1	14.3082	1	1	1	1	41.843	1	1	6.35827	1	1	1	1	9.5628	1	1	1	1	1	1	1	1
FAM160A1	1	1	1	1	1	1	1	1	51.4684	1	1	1	1	1	1	1	1	1	1	1	1	1	1	1	1	1
FAM162B	1	1	1	1	1	1	1	55.6656	1	1	1	1	1	1	1	1	462.394	1	1	1	1	1	1	1	1	1
FAM166B	1	1	1	1	18.2305	132.551	1	1	1	15.042	12.8993	1	1	458.337	338.611	1	1	1	1	1	16.4048	1	1	1	1	1
FAM167B	1	1	1	1	1	1	169.136	1	28.6925	1	1	1	1	1	1	1	1	1	1	1	1	1	1	1	1	1
FAM171B	1	1	1	1	1	1	15.6744	42.6386	1	1	1	1	1	1	1	50.3783	1	1	1	1	1	1	30.762	1	1	1
FAM177B	28.7314	1	1	1	1	1	1	1	1	1	1	1	1	1	1	1	1	1	1	213.759	14.7839	1	1	1	1	1
FAM179A	1	1	1	1	1	60.2347	1	1	1	28.4223	1	1	1	281.896	232.488	1	1	1	1	1	1	1	1	1	1	1
FAM181A	1	1	1	1	1	1	1	1	1	1	1	1	1	11.4278	10.5752	1	1	1	1	1	25.9938	1	1	1	1	1
FAM188B	1	1	1	1	1	48.9176	76.4921	13.5296	1	1	1	1	1	68.8279	70.2396	1	1	1	1	1	1	1	1	40.5711	1	3.9341
FAM198B	1	1	1	1	69.1549	1	219.745	77.298	1	1	1	1	123.293	1	1	1	1	1	1	1	1	1	1	1	1	1
FAM20A	1	11.7065	1	10.1936	1	1	1	32.8296	1	1	1	1	81.1344	1	1	1	1	1	1	1	12.7165	12.4794	103.507	1	1	20.5714
FAM211B	1	1	1	1	1	1	1	1	1	1	1	1	1	1	1	1	1	1	1	22.0765	1	1	13.4551	1	1	1
FAM212A	19.2914	145.304	1	109.302	1	1	128.727	27.9906	1	1	1	634.837	1	1	1	1	12.4454	43.5945	1	20.6878	1	8.58139	1	1	115.23	59.1712
FAM216A	1	10.5559	1	1	1	97.0421	1	44.8089	1	8.67643	1	22.179	1	9.90175	1	1	31.9963	1	1	1	1	1	1	10.0136	1	1
FAM216B	1	1	1	1	1	115.869	1	1	1	26.0332	22.2755	1	27.6553	511.252	387.723	1	1	1	1	1	23.1038	1	1	1	1	1
FAM227A	1	8.96772	1	15.5126	1	253.502	7.97532	1	1	25.4248	14.3501	1	10.6132	304.115	401.085	1	1	1	1	1	19.4906	8.87001	1	1	1	1
FAM24B	1	1	101.16	12.9641	1	1	1	22.6935	266.668	12.3237	1	80.8901	1	1	1	1	1	1	1	1	1	1	1	1	1	1
FAM26F	111.611	1	1	11.4427	666.967	13.4189	23.8621	1	1	30.5844	32.5359	172.443	154.424	1	1	1	1	1	1	1	11.0649	8.28171	1	1	15.1412	1
FAM27A	1	1	1	1	1	56.3747	1	1	1	1	1	1	1	57.6034	37.8831	1	1	1	1	1	1	1	1	1	1	1
FAM3B	1	166.374	528.135	306.75	31.8907	140.234	10.6701	1	457.94	12.1855	114.106	1	12.6487	14.8676	59.0586	215.739	1	1	191.993	581.52	133.904	188.9	100.327	1	329.799	328.002
FAM3D	1	37.8835	1	107.624	13.1753	250.339	22.8637	1	1	24.4896	132.448	12.0915	1	51.8818	105.256	1	1	1	185.684	1170.34	859.491	607.338	1010.14	5.37917	378.275	447.933
FAM43A	112.96	22.5357	71.6814	8.82722	33.5463	1	91.2156	130.855	222.942	29.8427	1	44.886	1	1	1	1	1	15.257	77.43	1	8.86684	31.3069	1	1	6.92836	16.4098
FAM46B	1	1	1	1	1	1	1	1	50.0498	1	1	1	1	1	1	1	27.9342	1	1	25.0608	1	1	21.7734	37.6519	1	85.4864
FAM46C	52.9774	12.0868	101.16	16.8789	1	27.5783	1	1	1	33.3154	9.15973	1	30.0795	48.9925	128.552	32.1054	1	803.779	1	110.106	294.643	120.477	213.258	1	43.4491	19.8611
FAM49A	177.533	1	176.712	11.953	132.453	1	1	20.3499	1	1	61.6694	1	170.146	1	1	1	18.4391	68.6859	1	24.397	12.8993	5.84507	27.8608	26.7234	15.8764	1
FAM64A	1	1	1	46.5764	1	1	1	1	1	1	1	1	1	1	1	1	1	1	1	1	1	1	1	1	1	1
FAM65B	328.118	1	1	1	95.0856	38.0697	1	1	1	194.323	1	20.1297	11.8398	215.849	186.824	1	11.7737	1	1	1	21.1739	1	1	1	12.9249	3.01133
FAM69A	1	1	1	1	10.8654	1	1	1	1	24.6291	1	1	1	10.0905	17.785	1	1	24.9666	1	1	1	1	1	26.5542	1	1
FAM69B	1	1	1	1	1	1	74.2347	1	1	1	1	1	1	1	1	1	1	1	1	1	1	1	1	1	1	1
FAM73A	1	22.6837	101.16	26.7109	26.592	17.4481	35.1717	87.0171	99.7089	26.9651	21.6582	42.0525	1	36.7549	105.575	21.7369	34.7873	1	1	45.3912	39.3959	56.1523	25.7576	34.2925	23.9981	23.182
FAM78A	1	1	1	1	92.1707	1	1	1	1	66.1053	33.043	1	30.7745	1	1	1	1	137.588	1	1	1	1	1	1	1	1
FAM81A	1	1	1	1	1	54.9081	1	1	1	1	1	1	1	38.5359	34.5603	1	1	1	1	1	1	1	1	1	1	1
FAM81B	1	1	1	1	1	232.373	1	1	1	28.4107	13.6324	9.31866	1	440.302	362.925	1	1	1	1	1	20.8726	1	1	1	13.8959	1
FAM83A	1	1	1	11.49	1	1	1	1	1	1	1	1	1	1	1	1	1	1	1	1	72.0402	51.2913	1	1	29.1246	16.0714
FAM83D	33.4886	1	1	93.8606	1	25.0614	1	1	1	1	1	1	1	1	1	1	1	1	1	33.6178	139.679	84.7691	1	785.062	10.6107	82.8717
FAM83E	1	1	1	11.8768	1	14.5842	1	1	1	1	1	1	1	25.2847	23.2081	21.7369	1	1	1	66.0457	51.678	33.9019	9.18415	1	17.1117	21.263
FAM83F	1	25.921	1	43.6969	1	53.6733	1	1	15.3289	13.6508	1	1	1	27.1123	40.2347	107.362	1	1	127.277	72.3485	30.3816	63.8621	32.2259	1	25.6216	85.1817
FAM83H	1	26.9554	1	57.9623	1	52.8946	1	1	69.9322	1	10.3396	1	1	78.8252	98.5629	1	1	1	24.1255	39.6718	38.8508	117.205	21.2777	1	48.3715	114.51
FAM84A	1	107.271	1	109.944	1	103.045	29.2052	1	389.512	1	1	1	1	89.9118	117.508	103.217	1	1	57.9	65.2724	118.377	155.604	123.861	15.7596	236.934	185.462
FAM89A	1	1	1	1	1	1	19.7122	1	1	1	92.8391	1	16.8708	1	1	1	1	1	1	1	1	1	1	1	1	1
FAM92B	1	1	1	1	21.4249	191.189	1	15.0965	1	52.4867	18.8517	1	31.5862	614.878	530.002	1	1	178.223	1	1	31.6087	1	1	1	20.7429	1
FANCA	1	1	1	54.4531	15.8742	18.7523	1	1	1	29.7177	12.4699	1	1	10.9618	1	1	1	51.7277	33.3579	1	1	9.02443	1	1	1	9.24461
FANCB	1	1	1	28.0552	1	12.5913	1	1	1	1	1	1	1	1	1	1	1	1	1	1	1	1	1	1	1	1
FANCC	1	16.7854	1	22.1099	1	1	1	1	51.4684	1	1	1	1	1	1	1	1	1	1	1	1	26.4661	1	1	1	1
FANCD2	1	1	1	60.069	10.8309	27.3573	1	1	1	18.4276	1	1	12.5885	1	1	1	1	1	1	11.7389	9.83662	8.88692	1	1	1	24.8387
FANCG	29.5545	37.7478	1	46.2487	1	1	12.215	1	1	17.6485	1	1	1	7.83167	1	1	1	1	1	1	9.69868	1	1	1	9.39025	23.88
FANCI	1	8.20145	1	105.835	1	88.4848	1	1	60.7003	14.8601	1	1	1	9.22816	10.4473	1	1	1	1	1	1	1	1	1	1	39.3141
FANK1	1	19.4529	1	1	28.3231	239.913	1	21.4856	1	16.7709	12.5943	1	1	427.738	311.997	85.8265	1	1	15.9448	14.9936	21.4522	16.1361	1	1	15.9886	23.4602
FAR2	1	1	101.16	1	9.94431	25.4486	67.9621	1	1	10.8773	44.0855	51.9493	26.7871	12.2579	16.0933	1	1	1	1	1	1	15.8094	1	1	1	1
FASLG	1	1	1	1	1	1	1	1	1	119.41	1	1	1	1	1	1	1	1	1	1	1	1	1	1	1	1
FAT2	1	58.3713	1	105.709	1	17.7485	1	1	1	1	1	1	1	1	1	1	1	94.4123	1	1	11.7651	23.1606	11.0428	1	94.5836	85.6173
FAT3	1	1	101.16	1	1	1	1	1	33.7928	1	1	1	1	1	1	1	1	1	1	1	1	1	1	28.5849	1	1
FAT4	1	1	1	1	1	1	28.9845	137.78	1	1	1	1	1	1	1	1	1	1	1	1	1	1	1	78.2945	1	1
FATE1	1	1	1	1	1	1	1	1	1	1	1	1	1	1	1	157.485	1	1	1	12.7228	14.4796	1	1	1	1	1
FBLIM1	31.91	26.2113	176.712	31.7251	10.462	28.4715	1	33.9415	34.3503	23.9359	1	1	1	9.93267	10.9638	153.35	105.927	15.1645	40.4869	55.7442	31.3076	50.9316	28.9136	77.638	24.315	38.5452
FBLN1	1	108.134	1	190.376	1	22.9104	1	2155.97	1	1	1	1	1	1	1	1	1	1	48.3026	1	11.753	41.046	15.9316	226.749	62.0539	93.761
FBLN2	1	1	1	1	6.35515	1	203.938	908.953	1	1	1	70.8421	1	1	1	1	1	1	1	1	1	23.4807	1	1	1	1
FBLN5	1	18.113	1	1	1	62.0764	11.1077	476.042	1	75.5835	1	1	1	37.4736	48.9353	1	1	1	1	14.0744	41.7362	31.9549	33.0105	144.972	12.0798	12.5066
FBLN7	1	1	1	1	1	1	1	43.1133	78.8395	26.3382	1	1	1	1	1	64.2704	31.9963	1	1	1	1	1	1	1	1	1
FBN1	1	22.0345	1	25.7522	1	1	37.3045	386.939	1	1	6.67822	1	1	1	1	1	71.019	1	1	1	1	1	1	132.13	51.1594	1
FBP1	82.1716	1	1	14.7456	158.088	45.6494	1	26.4813	1	23.7608	585.333	160.84	325.605	29.6118	22.6696	29.0743	1	26.6884	1	112.305	69.4991	112.217	233.501	1	14.6043	78.7618
FBXL13	1	1	1	1	1	38.333	1	1	1	1	1	1	1	62.0633	41.8114	1	141.038	1	1	1	12.2897	1	1	1	1	1
FBXL16	1	11.7815	1	9.50872	1	1	1	1	1	1	1	1	1	1	1	98.09	1	1	1	1	1	1	1	1	9.16253	1
FBXL18	1	10.255	1	7.95064	1	1	1	1	1	1	1	1	1	10.4901	11.1933	1	1	1	17.6689	7.52727	12.0778	10.5317	1	1	15.8986	1
FBXL19	1	1	1	1	1	1	1	1	1	1	1	1	1	1	1	1	1	1	1	1	1	16.1244	1	1	1	25.2124
FBXL22	1	1	1	1	1	1	1	1	1	1	1	1	1	1	1	1	80.0796	1	1	18.8184	1	11.3856	1	55.4174	1	1
FBXO15	1	17.5638	1	1	1	64.609	1	1	1	1	1	1	1	207.475	104.039	1	1	1	1	1	10.978	1	1	1	1	1
FBXO17	1	36.0781	1	23.0048	1	1	1	54.3507	1	1	1	1	1	1	1	1	11.7737	1	1	1	9.55033	9.19384	1	68.1194	20.0556	11.8817
FBXO2	1	173.734	201.321	85.7584	1	22.3933	1	42.9227	19.8297	42.6692	1	1	1	67.7823	35.9249	35.0722	71.019	24.9666	1	14.9936	27.0041	59.4354	27.7133	17.9841	101.211	52.2969
FBXO5	1	12.4927	1	73.6216	21.8006	1	1	1	12.319	19.5751	1	15.7354	1	1	1	1	1	1	9.33447	1	1	27.9433	1	1	17.1611	11.4448
FCER1A	36.4062	1	1	1	681.185	1	1	1	1	1	1	658.916	165.06	1	1	1	1	1	1	1	1	1	1	1	1	1
FCER1G	291.339	1	101.16	1	1301.21	1	1	1	1	128.406	1265.38	1815.4	1566.28	19.4225	1	1	1	1	1	1	43.7438	1	1	1	1	1
FCGBP	72.581	23.656	1	20.6068	32.8956	86.5769	15.1318	1	19.4638	29.0778	16.1559	25.7503	1	34.8474	47.5503	1	1	49.1318	40.4869	1447.14	504.901	160.333	953.792	1	30.9798	43.3321
FCGR1A	1	1	1	1	76.6565	1	1	1	1	1	423.782	1	190.611	1	1	1	1	1	1	1	1	1	1	1	1	1
FCGR1B	1	1	1	1	19.0343	1	1	1	1	1	133.599	1	32.2024	1	1	1	1	1	1	1	1	1	1	1	1	1
FCGR2A	1	1	1	1	276.628	1	1	1	1	1	273.948	1	305.09	1	1	1	1	1	1	1	1	1	1	1	1	1
FCGR2B	152.991	1	1	1	259.15	1	1	1	1	1	1	1	178.382	1	1	1	1	85.644	1	1	1	1	1	1	1	1
FCGR3A	1	1	1	1	283.469	1	1	1	1	81.7166	653.066	1	147.505	1	1	1	1	1	1	1	1	1	1	1	1	1
FCHO1	1	1	1	1	29.2486	1	18.3213	1	1	42.4356	15.2918	1	1	1	1	1	1	1	1	1	1	1	1	1	1	1
FCN1	1	1	1	1	545.246	1	1	1	1	1	10.3593	1	424.642	1	1	1	1	1	1	1	1	1	1	1	1	1
FCRL2	120.046	1	1	1	1	1	1	1	1	1	1	1	1	1	1	1	1	238.647	1	1	1	1	1	1	1	1
FCRL6	1	1	1	1	1	1	1	1	1	58.9888	1	1	1	1	1	1	1	1	1	1	1	1	1	1	1	1
FDCSP	1	1	1	45.4064	1	1	1	1	1	1	1	1	1	1	1	1	1	1	1	37.9449	1	47.4099	564.925	1	1	76.9409
FDXACB1	1	26.4071	1	1	1	1	18.8532	1	1	20.296	7.7657	1	1	1	1	1	1	15.257	33.3579	1	8.72203	1	1	1	10.567	11.8506
FEM1C	1	26.4148	153.532	19.4421	32.5226	38.2117	26.3861	21.5722	17.3734	23.6062	40.148	21.9015	29.7068	26.2075	23.2545	1	44.0511	1	1	30.0596	39.2155	53.8808	35.9625	41.9107	18.9235	47.6844
FENDRR	1	1	1	1	1	1	10.0269	71.0637	1	1	1	1	1	1	1	1	1	1	1	1	1	1	1	75.1465	1	1
FER	1	13.3429	1	12.7725	33.9221	1	28.7217	46.7101	1	1	23.3127	252.473	1	33.3628	94.6623	1	1	60.2068	1	1	14.5526	14.203	8.25522	25.1272	25.1036	10.7117
FER1L6	1	1	1	1	1	1	1	1	1	1	1	1	1	1	1	1	1	1	1	1	22.4341	18.4462	1	1	1	1
FERMT1	1	89.5469	1	78.3288	1	23.352	1	15.1471	1	1	1	1	1	1	1	1	1	1	31.9865	19.299	25.6779	42.1995	1	1	59.3726	48.936
FERMT3	299.109	1	1	1	140.058	1	1	1	1	175.411	165.217	164.634	254.66	1	1	1	1	85.644	1	1	1	1	1	1	1	1
FEZ1	36.0307	24.0573	1	1	1	1	8.29752	233.517	1	20.8172	1	1	1	1	1	1	201.904	1	1	1	1	1	1	157.894	13.6611	1
FFAR4	1	1	1	1	17.4315	1	1	1	1	1	119.686	1	1	1	1	1	1	15.1982	1	1	1	1	1	1	1	1
FGD2	108.292	1	1	13.481	160.575	1	1	1	1	14.5997	139.227	28.4301	87.1536	8.0488	9.08147	1	1	20.0824	1	1	13.9608	9.3924	1	1	1	1
FGD3	56.482	1	1	1	73.7192	1	1	1	1	104.385	32.0961	66.8903	21.9661	1	1	1	1	1	1	1	1	1	1	1	1	1
FGD5	1	1	1	1	16.8925	1	96.5243	15.1471	1	1	82.6765	1	1	1	1	1	1	1	1	1	1	1	1	1	1	1
FGF1	1	10.428	1	1	1	1	1	1	1	1	1	1	1	1	1	1	31.9963	1	48.3026	1	1	1	1	1	1	1.89072
FGF12	1	1	1	1	1	1	10.9251	1	1	1	1	1	1	1	1	11.5514	1	1	1	1	1	1	60.1436	48.0677	1	1
FGF13	1	1	1	1	1	1	13.7249	33.9415	49.416	1	1	1	1	1	1	1	1	1	12.516	44.442	23.7168	10.1304	1	30.156	1	1
FGF14	1	1	1	1	1	13.962	1	43.1901	1	1	1	1	1	138.1	73.6957	157.485	1	1	1	1	1	1	1	1	1	1
FGF23	1	1	1	1	1	1	1	1	1	1	1	1	1	1	1	1	1	222.232	1	10.2206	1	1	12.4722	1	1	1
FGF7	1	10.3475	1	8.4062	1	1	1	974.464	1	1	1	1	1	1	1	32.429	54.8683	1	1	1	1	1	1	128.771	17.4422	1
FGFBP1	1	13.1593	1	86.7811	1	54.3299	1	1	1	1	1	1	1	1	1	1	1	1	1	1	33.5698	46.6794	15.0397	1	30.0759	39.8738
FGFBP2	1	1	101.16	1	1	1	1	1	1	136.42	1	1	1	1	1	1	1	1	1	1	1	1	1	1	1	1
FGFR1	1	14.2163	1	26.9807	1	10.1547	33.6392	351.031	12.9055	21.6649	1	1	1	1	1	405.299	17.1605	1	58.9408	1	21.2793	12.0334	1	77.795	11.383	25.2164
FGFR2	1	62.1749	1	41.6233	1	69.803	1	38.1221	1	1	1	1	1	18.4269	23.1682	1	1	1	36.5302	23.432	75.6204	107.009	138.439	1	65.6194	50.1431
FGFR3	1	152.088	1	163.758	1	37.8023	10.633	1	1	1	1	1	1	1	11.9662	1	1	1	12.516	27.7707	80.3102	87.0088	1	1	207.957	186.479
FGFR4	1	1	1	1	1	1	1	49.1196	1	1	1	1	1	1	1	1	1	1	1	1	1	1	1	1	1	1
FGGY	1	71.5812	76.5515	159.629	32.4441	117.839	23.5223	1	73.2934	32.5466	19.296	25.3481	31.8472	266.883	308.938	57.551	78.529	1	72.8448	860.725	264.575	216.504	483.736	32.3135	151.078	172.304
FGL2	41.6351	1	1	1	762.864	1	13.3355	235.666	1	28.696	26.674	53.0042	227.454	1	1	1	1	74.7836	1	1	1	1	1	378.287	1	1
FGR	94.6822	1	1	1	248.862	1	17.4243	1	1	61.1957	360.744	1	348.182	1	1	1	1	1	1	1	1	1	1	1	1	1
FHAD1	1	1	1	1	14.6223	104.333	1	1	1	12.8026	30.8295	7.6503	1	381.729	328.45	1	1	1	1	1	22.1203	14.0748	1	1	8.47904	1
FHL1	1	14.515	1	1	1	18.5709	49.1887	668.335	51.5591	17.8567	109.198	99.4635	1	1	1	1	250.243	26.4372	1	1	1	1	1	800.254	1	1
FHL2	1	319.964	101.16	197.418	17.9036	22.2678	38.2997	371.788	56.3183	15.4371	1	1	1	1	16.359	1	71.019	1	67.9778	40.6641	51.5324	138.838	23.9107	369.436	121.726	249.631
FHL3	1	38.789	1	23.7762	83.7156	1	22.2433	51.1186	1	18.7526	16.3917	196.209	119.006	1	1	1	17.3506	1	1	1	1	1	26.8932	1	18.3754	14.0927
FIBIN	1	29.3746	1	16.2645	1	1	1	194.055	1	1	1	1	1	1	1	1	1	1	78.1922	1	1	1	1	39.5511	33.3958	1
FICD	1	1	1	1	1	28.2131	11.6742	31.8573	16.6691	13.2973	17.0095	1	37.0129	13.6084	13.175	1	123.182	131.934	24.1255	1	13.2945	16.4314	31.8481	51.0454	1	10.4904
FIGN	1	1	1	1	1	1	1	48.2482	28.0738	1	1	1	1	1	1	1	53.7197	1	1	34.1213	1	1	46.8419	9.77667	1	1
FILIP1	1	34.6913	1	28.7158	1	35.5418	68.8782	61.391	60.7403	1	1	1	1	187.671	149.115	1	253.789	1	1	1	11.3288	1	1	249.38	20.1815	1
FILIP1L	1	1	1	1	62.2418	1	40.8648	295.054	1	1	33.2348	17.0625	14.7595	1	1	1	498.582	1	54.398	1	1	1	1	691.855	1	1
FJX1	1	14.4416	1	10.7385	1	1	1	1	1	1	1	1	1	14.1921	1	67.625	1	94.4123	27.9543	1	1	1	1	1	18.2619	1
FKBP10	1	24.7439	1	18.1516	1	1	63.9349	113.847	1	1	1	1	1	1	1	1	27.9342	1	1	18.939	1	1	1	51.6699	1	1
FKBP11	14.7781	82.7438	1	105.05	28.1158	33.6075	166.198	114.742	1	322.381	26.0985	1	20.2799	29.3648	30.4908	1	15.7155	2115.26	77.5062	422.171	153.48	64.061	340.483	1	56.784	62.1876
FKBP14	1	15.4897	1	15.3858	17.4698	1	1	81.7331	56.3359	1	9.21864	1	1	1	11.5291	1	1	127.893	1	24.4138	17.1678	20.1542	23.7273	29.4736	18.8759	14.6243
FKBP1C	1	1	1	16.6543	18.2602	1	82.7342	1	1	9.09853	1	1	1	1	1	11.4763	1	1	1	1	16.9188	1	1	1	7.09588	1
FKBP7	1	27.6716	1	14.8983	1	1	80.9858	200.394	14.8697	1	1	19.8243	1	1	1	1	183.205	62.119	68.1834	22.9487	11.6284	1	23.3782	85.9087	20.0957	21.4507
FLCN	26.9846	64.4958	352.424	30.5007	26.4068	41.0829	32.6721	81.1312	46.3466	39.4682	47.889	91.776	70.0792	46.707	41.3169	1	11.7737	34.2806	55.4438	23.4406	31.241	26.8149	23.1393	51.0454	35.2323	35.1493
FLI1	142.738	1	1	1	120.835	1	201.067	1	1	84.4939	77.0289	107.365	59.9722	1	1	1	1	49.4157	1	1	1	1	1	1	1	1
FLNA	195.267	134.26	1	116.504	270.321	1	204.167	371.318	1	292.489	540.829	39.5119	591.096	1	1	1	778.721	34.4185	35.548	1	11.5895	8.86467	9.74569	1592.88	50.8451	40.0264
FLNC	1	1	1	1	1	1	17.8559	44.2536	1	1	1	1	1	1	1	1	47.4944	1	1	1	1	1	1	322.988	1	1
FLRT2	1	1	1	1	1	1	52.7806	90.1015	1	1	1	1	1	1	1	1	1	1	1	1	1	1	1	1	1	1
FLRT3	1	329.839	1	81.2644	1	1	8.72718	1	31.2121	1	1	1	1	1	1	1	1	5.88422	1	14.9729	55.7106	50.9117	9.16032	1	252.349	42.8786
FLT1	1	1	1	1	1	1	132.647	1	1	1	1	1	16.2529	1	1	1	1	1	1	1	1	1	1	1	1	1
FLT3LG	1	12.4391	1	19.1519	1	1	25.5933	31.9962	1	191.451	1	10.4706	1	1	1	1	1	1	1	1	12.1055	11.5165	17.9322	1	16.0446	10.8617
FLVCR2	1	1	1	1	27.1377	1	1	1	1	1	93.7975	1	63.4364	1	1	1	1	1	1	1	1	1	1	1	1	1
FMN2	1	1	1	1	1	1	1	1	133.863	1	1	1	1	28.0451	11.6364	107.362	1	1	1	1	1	1	1	1	1	1
FMNL1	189.599	1	1	8.27491	197.41	1	1	13.5296	1	210.283	145.344	98.2185	299.019	1	1	1	1	100.284	25.1772	18.6166	7.94111	6.96234	1	1	1	1
FMNL3	28.7314	1	1	1	21.8673	1	14.0687	1	1	29.6531	24.5967	58.3891	51.6933	1	1	1	1	1	1	1	1	1	1	1	1	1
FMO2	23.3224	337.338	1	291.967	12.4755	40.7315	25.9268	168.035	55.9092	1	254.11	1	1	24.4656	15.0398	1	1	37.8918	68.9597	46.5949	257.019	209.47	40.7903	99.7925	421.523	160
FMO3	1	68.9988	1	141.346	1	61.5739	1	59.4228	1	1	1	1	1	32.2336	67.0332	1	1	1	1	1	88.5382	149.891	1	68.3716	125.537	213.319
FMO6P	1	13.1533	1	24.4746	1	1	1	1	1	1	1	1	1	1	1	1	1	1	1	1	45.2083	13.7208	1	1	46.9652	1
FMOD	1	11.4988	1	9.86251	1	1	8.78297	185.224	1	1	1	1	1	1	1	1	16.603	1	1	159.404	13.039	1	22.1975	1	1	1
FN1	1	15.8604	1	1	30.1097	1	36.4722	997.639	1	1	760.899	1	164.128	7.00334	1	1	123.335	1	1	1	21.858	1	1	403.139	13.9441	1
FN3K	1	14.0338	101.16	10.087	1	11.5751	1	1	74.9015	1	1	1	1	12.5397	14.1113	1	11.7737	94.4123	9.23844	25.3427	25.6804	32.471	15.3035	1	14.5658	13.2612
FNDC3B	1	38.0318	1	33.126	45.5773	59.1041	35.2404	81.5091	111.672	33.3303	166.456	1	296.357	40.1062	60.453	1	11.7737	440.233	31.4513	84.6907	56.7537	83.644	63.8206	51.6699	46.9654	76.8481
FNDC4	1	1	1	1	1	1	10.4205	13.5296	61.4118	1	1	1	1	1	1	1	1	1	1	1	1	1	1	1	1	1
FOLH1	1	1	1	9.59551	1	1	1	1	1	1	1	1	1	12.9607	11.143	1	1	1	1	139.139	22.439	9.91919	98.7737	1	11.5467	1
FOLR1	1	164.186	229.084	62.9554	17.424	64.2595	1	7.08637	197.079	27.1939	29.1402	1	1	146.378	71.8212	1	71.019	15.1982	31.9865	565.371	484.942	153.419	823.145	1	220.396	52.8362
FOLR2	1	1	1	1	45.0671	1	1	1	1	1	16.5624	1	23.1832	1	1	1	1	1	1	1	1	1	1	1	1	1
FOLR3	1	1	1	1	1	1	1	1	1	1	61.1385	1	1	1	1	1	1	1	1	1	1	1	1	1	1	1
FOSB	34.4836	1	1	1	19.5255	1	1	1	1	1	33.6731	1	138.036	1	1	1	1	1	1	1	1	1	1	1	1	52.9194
FOSL1	1	1	1	1	1	1	1	1	1	1	1	1	1	1	1	1	1	1	1	1	1	1	1	1	1	53.7671
FOXA1	1	140.843	1	100.562	1	216.334	1	1	95.4497	10.7288	1	1	1	228.45	199.811	29.2755	1	1	262.624	226.669	125.436	208.702	77.2389	1	108.682	164.685
FOXA2	1	1	1	1	1	1	1	1	1	1	1	1	1	9.43262	1	312.001	1	1	1	1	1	1	1	1	1	1
FOXA3	1	1	1	1	1	1	1	1	1	1	1	1	1	1	1	1	1	1	1	103.933	76.6205	12.1278	1	1	1	1
FOXC1	1	11.6526	1	19.0943	1	27.7391	47.0546	25.3404	1	1	1	1	1	52.7054	58.9128	1	1	1	1	25.7046	16.8079	51.1387	130.868	42.2687	19.6232	47.4736
FOXF1	1	1	1	1	1	1	19.5225	115.601	1	1	1	1	1	1	1	1	149.423	1	1	1	1	1	1	46.3619	1	1
FOXG1	1	1	1	1	1	1	1	1	1	1	1	1	1	1	9.53951	1	1	1	1	1	1	25.6097	1	1	1	20.5946
FOXI1	1	1	1	1	1	1	1	1	494.721	1	1	1	1	1	1	1	1	1	88.8413	1	1	1	1	1	1	1
FOXI2	1	1	1	1	1	1	1	1	81.7479	1	1	1	1	1	1	1	1	1	1	1	1	1	1	1	1	1
FOXJ1	1	1	1	1	78.4407	538.479	1	1	62.8781	39.7399	21.8166	41.7455	31.4711	594.901	590.952	1	1	29.329	1	1	31.9353	10.8492	1	1	18.9947	21.1429
FOXM1	1	1	1	99.8249	1	23.8171	1	1	1	1	1	1	1	1	1	1	1	1	33.3579	1	1	1	1	1	1	7.8119
FOXN1	1	1	1	1	1	1	1	1	1	1	1	1	1	1	1	1	1	1	1	1	1	1	1	1	21.3995	1
FOXN4	1	1	1	1	1	160.339	1	1	1	1	1	1	1	1	1	1	1	1	1	1	1	9.44784	1	1	1	1
FOXP4	69.6222	12.1002	1	20.0362	1	13.5783	1	1	25.0363	6.76376	20.8607	1	14.8685	14.1191	14.5703	283.35	1	1	1	56.4549	31.9332	31.4521	23.1424	1	22.5397	21.5975
FOXQ1	1	24.6736	1	22.0205	1	15.3836	1	13.5296	1	1	1	1	1	1	1	1	1	1	1	36.6616	22.4671	75.6529	27.4514	1	14.4108	59.2789
FPR1	1	1	1	1	141.295	1	1	1	1	1	112.878	1	235.335	1	1	1	1	1	1	1	1	1	1	1	1	1
FPR2	1	1	1	1	1	1	1	1	1	1	24.425	1	45.6998	1	1	1	1	1	1	1	1	1	1	1	1	1
FPR3	1	1	1	1	94.3361	1	1	1	1	1	70.3815	1	307.675	1	1	1	1	1	1	1	1	1	1	1	1	1
FRAT2	1	15.3139	101.16	32.4783	54.6632	54.426	10.0996	33.317	7.27656	10.5891	22.3091	22.179	33.5506	17.3589	19.9757	1	1	1	132.935	31.9868	22.5605	53.8247	25.2625	1	21.8541	62.0711
FREM2	1	1	1	1	1	1	1	1	12.9678	1	1	1	1	1	1	1	1	1	1	1	20.6479	19.9666	1	1	15.3545	12.3995
FRMD3	1	1	1	1	1	1	36.2091	13.9	1	1	1	1	1	1	1	21.7369	1	1	1	1	1	1	1	1	1	1
FRMD4A	1	19.1743	224.213	22.8481	52.9533	18.5241	69.9836	27.7731	1	11.4877	155.739	1	39.4459	1	7.8346	1	38.4873	1	54.3807	34.7675	99.1352	29.8471	45.3834	49.9532	58.9917	16.203
FRMD6	1	24.4175	1	48.0363	1	11.2452	17.6152	124.286	1	1	1	1	1	1	1	1	158.033	15.1982	54.398	1	1	12.9134	13.5558	32.4209	28.5016	43.7308
FRMPD2	1	1	1	1	1	27.8642	1	1	1	1	1	1	1	219.421	220.229	1	1	1	1	1	1	1	1	1	1	1
FRY	1	17.9074	1	1	22.0131	45.5579	190.002	1	60.2593	1	14.4654	1	1	26.3743	23.741	1	140.154	1	48.3026	1	19.1664	23.4354	1	191.084	1	1
FRZB	1	1	1	1	1	1	1	92.5305	1	1	1	1	1	1	1	1	953.708	39.3229	1	1	1	1	80.775	394.722	1	1
FSCN1	1	7.70266	1	37.6649	36.9596	1	117.357	13.9	12.9055	1	1	56.0775	31.9773	1	1	1	1	1	25.7153	1	1	1	37.789	1	1	55.3462
FSD1L	38.895	1	1	1	1	45.4618	1	1	72.2826	1	17.3665	1	10.0145	118.844	70.2512	54.1811	1	1	1	1	1	1	1	1	1	1
FSIP1	1	1	1	1	1	38.3784	1	1	1	1	1	91.6218	1	30.0723	21.5936	1	1	1	1	1	1	1	1	1	1	1
FST	1	69.585	101.16	1	1	1	1	114.227	1	1	1	1	1	1	1	1	1	1	1	1	1	1	1	47.2894	1	1
FSTL1	1	32.7929	1	29.1449	1	40.8343	101.286	669.784	1	1	1	1	1	101.158	85.1496	1	84.8571	1	12.1824	1	31.083	90.7244	15.9103	407.617	26.2198	27.7558
FSTL3	1	1	1	1	1	1	1	133.677	1	1	1	1	1	1	1	1	1	1	1	1	1	1	1	82.2109	1	1
FURIN	1	10.804	383.271	30.0969	56.6449	17.1872	34.188	1	24.5608	33.7085	49.7013	1	67.096	1	9.48665	107.362	1	32.2901	1	80.2936	38.7482	65.2075	92.3786	10.6245	21.3486	72.3081
FUT2	1	18.9338	76.5515	62.7925	1	80.1575	1	1	44.9359	15.3678	1	1	1	30.1723	134.563	1	1	1	44.6232	371.291	175.622	303.765	160.818	49.2227	68.6452	259.171
FUT3	1	1	76.5515	10.6335	1	20.5096	1	1	1	1	1	1	1	15.7097	20.6957	1	1	1	1	75.8751	40.969	86.17	23.3891	1	14.3297	150.335
FUT6	1	1	1	1	1	28.3413	1	1	1	1	1	1	1	20.359	18.2083	1	1	1	1	111.461	100.552	85.5638	38.4122	1	7.97793	67.5085
FXYD1	1	54.8996	1	53.0589	1	1	10.8147	558.616	55.5341	18.0378	1	36.2084	1	247.109	90.8496	1	690.142	1	1	1	27.2693	1	1	730.64	45.9082	28.6358
FXYD2	1	1	1	1	1	1	1	1	353.297	17.7568	1	1	20.0544	1	1	11.4763	1	1	1	1	1	1	1	1	1	1
FXYD5	728.568	140.131	1	119.77	868.716	1	807.043	47.3151	1	810.775	318.378	1444.57	663.355	1	1	337.154	38.7078	531.647	25.1772	1	19.2483	62.3729	14.1776	1	66.3975	135.143
FXYD6	1	77.1556	804.007	36.9597	31.3675	1	40.2765	166.908	1	1	58.4922	1	70.2513	1	1	477.349	198.862	1	82.0772	1	1	1	1	94.3828	18.364	1
FYB	53.73	1	182.951	1	585.36	1	15.1196	1	1	597.948	248.827	38.7992	302.4	1	1	1	1	1	1	1	1	1	1	1	1	11.0594
FYN	1	1	1	1	48.1637	1	89.5469	64.589	28.267	301.17	1	58.8504	38.7943	9.02606	12.5398	21.7369	1	1	1	1	1	1	1	1	1	1
FZD1	1	22.9358	1	22.657	23.0007	11.2854	1	251.794	28.6925	1	1	17.0625	1	13.633	18.0284	1	1	1	1	1	17.0642	35.6965	16.0297	1	17.2322	15.4877
FZD4	1	1	1	1	1	1	170.574	38.1805	1	1	1	1	1	13.1746	13.4371	1	53.7197	1	1	30.2315	18.1216	13.1203	17.6383	65.506	10.2578	10.6404
FZD7	1	1	1	1	1	1	1	52.736	111.704	1	1	1	1	1	1	1	81.7991	1	1	1	1	1	1	1	1	1
G0S2	1	175.615	1	21.4074	1	24.2324	11.1435	124.558	1	1	21.1874	27.8189	366.121	21.9164	1	1	1	1	1	1	9.72998	1	1	1	11.0371	1
GAB2	21.3176	1	1	1	38.0667	1	8.02358	24.1977	1	1	32.6219	1	53.9066	12.0247	1	198.597	31.9963	1	60.779	1	11.6493	13.2632	1	1	1	11.6789
GAB3	43.6556	1	1	1	55.7322	1	14.9294	1	1	33.9745	36.461	1	47.9248	1	1	1	1	1	1	1	1	1	1	1	1	1
GABRB2	1	1	1	1	1	1	1	1	497.164	1	1	1	1	1	1	1	1	1	1	1	1	1	1	1	1	1
GABRE	1	43.7567	1	1	1	16.1687	1	1	1	1	1	1	1	1	1	1	1	1	1	1	18.651	37.1566	1	23.4943	26.0131	15.8928
GABRP	1	24.0985	1	112.029	1	71.86	1	1	1	15.5041	1	1	1	16.6245	48.5352	1	1	15.1982	16.2256	1	239.158	317.307	12.5068	1	190.309	188.22
GAL3ST4	1	9.86665	1	11.8826	36.7592	1	1	1	1	1	1	1	1	1	1	1	1	1	1	1	1	1	29.2128	1	1	1
GALE	18.3258	42.429	1	64.6789	14.9364	41.1254	50.0185	1	25.523	36.6057	22.014	25.6539	35.6418	21.9214	28.6382	1	1	1	62.1957	369.848	176.035	125.068	124.461	1	74.8385	126.62
GALNT12	1	7.58848	1	50.1626	1	67.7084	1	1	1	1	78.5429	1	1	33.1346	50.8636	1	1	1	1	269.557	103.942	135.201	17.0018	1	25.5794	64.4817
GALNT13	1	1	1	1	1	1	1	1	1	1	1	1	1	1	1	1	1	1	1	1	1	10.3988	17.3812	1	1	1
GALNT14	1	24.404	1	25.5139	1	1	1	1	1	1	1	1	1	1	1	1	1	1	1	1	1	23.8628	1	1	1	36.7356
GALNT16	1	1	1	1	1	1	1	36.7992	1	1	1	1	1	1	1	1	42.9797	1	1	1	1	1	1	1	1	1
GALNT5	1	48.2437	1	44.904	1	36.4265	1	1	1	1	1	1	1	1	31.4749	1	1	1	1	171.745	59.0809	102.089	27.5571	1	44.1992	72.473
GALNT6	28.7314	11.878	1	25.4053	25.4738	36.9342	1	1	51.5591	54.5354	97.2579	92.032	29.9086	24.571	21.6566	1	1	52.3505	1	356.522	183.297	19.8219	129.915	1	67.313	35.8421
GALNT7	21.3176	16.2198	1	28.9952	24.9806	43.5181	21.5545	1	26.4851	20.7535	16.4299	15.7354	23.6367	19.4559	22.2024	35.0722	1	1	76.415	291.781	150.179	78.7945	67.4589	15.4368	27.9435	33.7103
GAPT	323.649	1	1	1	231.624	1	1	1	1	1	29.9911	113.679	77.42	1	1	1	1	1	1	1	1	1	1	1	1	1
GAREM	1	24.0406	1	16.0111	1	19.224	1	1	144.924	1	1	1	1	18.0112	18.9438	1	1	1	1	22.5416	46.4522	71.6856	38.5968	1	22.9019	58.8745
GAS1	1	12.1106	1	23.782	1	1	1	160.744	1	1	1	1	1	1	1	1	1	1	1	1	1	12.818	14.1436	10.6245	21.2002	30.0196
GAS2L2	1	1	1	1	1	80.5505	1	1	1	1	5.21985	1	1	136.567	181.822	1	1	1	1	1	1	1	1	1	1	1
GAS2L3	1	1	1	23.0819	24.0492	12.3497	1	1	1	1	71.9313	1	31.4481	1	1	1	1	1	1	1	1	1	1	1	1	1
GATA2	1	1	1	1	1	1	90.4121	61.1579	1	1	1	846.72	1	1	1	1	1	1	1	1	1	1	1	1	1	1
GATA3	1	1	1	1	1	1	1	1	1	106.597	12.5499	1	1	1	1	1	1	1	1	1	1	15.4573	40.7898	1	1	1
GATM	1	66.0919	1	72.3068	42.5565	14.3417	15.5662	26.4813	1	1	1	14.3006	28.8666	1	1	1	11.7737	1	1	321.559	73.3666	36.6444	334.574	42.0454	64.5786	29.5982
GBGT1	1	1	1	1	21.0926	1	1	1	1	1	27.3509	118.556	32.7403	1	1	1	1	1	1	1	1	1	1	1	1	1
GBP5	1	1	1	1	21.942	24.5856	12.1833	1	1	133.015	19.619	1	75.7569	13.6661	21.6729	1	1	144.307	1	1	1	1	1	1	1	1
GBP6	1	11.6922	1	36.9705	1	43.5355	1	1	1	1	1	1	1	70.0741	70.9911	1	1	1	1	1	8.10972	9.21004	1	1	32.0506	18.7388
GCNT3	1	1	176.712	1	1	16.9408	1	1	1	1	1	1	1	1	1	1	1	1	1	207.132	24.769	36.44	216.67	1	11.3916	166.726
GDA	1	1	1	16.9197	1	30.8302	1	1	1	1	1	1	1	38.5343	49.43	1	1	1	1	1	35.7491	11.8272	1	1	42.5019	1
GDAP1	1	24.2687	1	15.1809	1	1	29.5199	1	1	1	11.2127	1	1	22.2958	17.2529	230.313	47.8091	1	1	1	15.5584	14.077	1	1	20.4204	29.3921
GDF10	1	1	1	1	1	1	1	292.029	1	1	1	1	1	1	1	1	1	1	1	1	1	1	1	1	1	1
GDF11	1	1	1	1	1	1	1	1	1	1	1	1	1	1	1	35.0722	1	1	1	1	1	1	17.6537	1	1	1
GDF15	1	1	1	7.71706	1	40.1465	1	1	20.4259	10.131	14.574	1	43.2998	64.9203	173.954	157.485	1	1	1	1	15.6575	111.633	1	1	28.7848	72.3352
GDPD3	1	1	1	1	1	1	8.77758	1	1	1	1	1	1	1	1	1	1	1	1	1	1	38.3571	1	1	1	87.0707
GDPD5	1	1	1	1	1	1	1	1	1	1	1	1	1	1	1	1	1	1	1	20.5939	22.0881	23.5302	35.6789	1	15.9715	23.9758
GEM	65.1769	13.9118	147.947	1	65.8115	18.9855	1	248.595	1	1	1	1	39.6453	1	1	1	120.894	1	1	1	7.47627	1	1	600.78	1	1
GFI1	1	1	1	1	1	1	1	1	1	47.3257	1	28.5232	1	1	1	32.1054	1	131.219	1	1	1	1	1	1	1	1
GFI1B	1	1	76.5515	1	1	1	1	1	1	1	1	42.182	1	1	1	1	1	1	1	1	1	1	1	1	1	1
GFRA1	1	1	1	1	1	1	1	347.571	55.9092	1	1	1	1	1	1	1	31.9963	1	1	1	1	1	1	52.1083	1	1
GFRA3	1	1	1	1	1	1	1	1	1	1	1	116.573	1	1	1	194.631	1	1	1	1	1	1	1	1	1	1
GGACT	1	9.0976	1	12.2805	1	1	1	16.5871	1	1	1	1	1	1	1	1	1	102.455	1	1	8.2968	14.0132	1	1	15.977	15.1429
GGT5	1	1	1	1	1	1	75.2944	107.807	1	1	1	1	1	1	1	1	33.1546	1	1	1	1	1	1	1	1	1
GGT6	1	69.2798	71.6814	75.6673	1	48.6747	1	1	14.0503	1	1	1	1	50.1145	79.7082	1	1	1	49.7193	75.8733	94.0515	123.486	84.4959	1	123.818	120.948
GHR	1	21.3183	1	1	1	1	1	39.7778	1	1	1	1	1	1	1	1	1	1	1	1	1	1	1	1	9.09392	1
GHRL	1	8.88362	1	1	82.2633	1	1	1	1	47.1999	1	25.6539	24.5723	1	1	1	1	51.7277	1	1	1	1	1	1	1	1
GIMAP1	1	1	1	1	191.143	1	346.688	1	1	320.501	30.7844	122.456	1	1	1	157.485	1	1	1	1	1	24.1774	1	1	1	1
GIMAP2	43.6556	1	1	1	118.381	1	103.62	4.77188	1	186.82	32.1699	78.9436	27.8269	8.77391	1	1	1	1	1	11.8385	7.33515	1	1	1	1	1
GIMAP4	1	1	1	1	259.245	1	647.988	1	1	433.736	62.8944	1	39.4046	1	1	1	1	1	1	1	1	1	9.4907	1	1	1
GIMAP5	1	1	1	1	85.148	1	351.645	1	1	399.839	18.3071	1	6.56791	1	1	1	1	1	1	1	1	1	1	1	1	1
GIMAP6	1	1	1	1	83.1555	1	276.354	1	1	184.735	13.9502	53.8627	1	1	1	1	1	1	1	1	1	1	1	1	1	1
GIMAP7	1	1	1	1	376.641	1	883.878	26.028	1	908.499	137.762	67.7086	27.9279	1	1	1	1	1	1	14.6638	1	1	1	10.0136	1	1
GIMAP8	1	1	1	1	96.9634	1	150.637	1	1	44.0146	15.7153	1	1	1	1	1	1	1	1	1	1	1	1	1	1	1
GINS1	1	1	1	38.0441	1	13.962	1	1	1	1	1	1	1	1	1	1	1	1	1	1	1	1	1	1	1	1
GINS2	1	24.8942	1	196.999	15.3523	24.687	1	1	12.9055	8.99153	1	1	1	1	1	1	1	1	41.5386	1	1	1	1	1	17.2462	15.5032
GINS3	1	10.3438	1	29.0545	1	9.33346	14.3095	1	1	1	1	1	1	1	1	1	1	1	1	1	1	1	1	1	11.107	1
GINS4	1	1	1	36.043	19.5869	30.5454	1	1	1	1	1	1	1	1	1	1	1	1	1	1	1	1	1	1	1	1
GIPC2	1	1	1	1	1	16.5092	87.9528	1	1	1	1	1	1	59.502	29.6864	60.5033	1	1	1	1	1	1	36.748	1	1	1
GIPR	1	1	1	1	28.3746	34.3416	1	1	16.0723	1	1	1	1	118.011	136.021	1	1	1	1	1	8.21911	1	1	1	1	1
GJA1	1	25.5831	1	1	1	1	70.838	50.6518	1	1	1	1	1	1	1	1	1	1	1	1	1	1	1	89.7279	1	1
GJA4	1	1	1	1	1	1	24.565	1	1	1	1	1	1	1	1	1	231.669	1	1	1	1	1	1	1	1	1
GJB1	1	1	1	1	1	16.3981	1	1	1	1	1	1	1	1	1	35.0722	1	1	1	75.5867	52.7316	11.4325	33.5811	1	1	1
GJB2	1	72.5067	1	35.9284	1	1	17.9867	1	1	1	1	1	26.9035	1	1	1	1	102.968	1	1	11.0402	17.5967	24.2499	1	32.676	24.1166
GJB3	1	88.5983	1	71.3971	1	15.6612	1	1	1	1	1	1	1	1	1	1	1	1	1	1	22.7993	51.0035	1	1	67.7045	93.445
GJB5	1	73.0572	1	82.0975	1	22.5161	1	1	1	1	1	1	1	14.6988	18.478	1	1	1	1	17.7848	40.2597	53.0102	10.2904	1	75.9102	82.8231
GJC1	1	1	1	1	1	1	10.8858	27.5703	1	13.2583	1	1	1	1	1	1	102.156	1	1	1	1	1	1	19.8358	1	1
GJC3	1	1	218.629	1	1	1	1	1	82.8011	1	1	1	1	1	1	161.489	1	1	133.355	340.851	1	11.654	368.321	1	1	1
GLCCI1	1	11.424	1	19.4899	13.8686	66.5918	1	1	29.6579	42.3304	1	1	1	61.8623	129.557	50.027	1	277.153	70.7421	31.0289	26.0236	36.5848	1	1	14.2556	22.5279
GLDN	1	1	1	24.9721	1	1	1	1	1	1	252.709	1	1	1	1	1	1	1	1	1	9.61783	35.2389	1	1	33.5708	21.8418
GLI2	1	1	1	1	1	1	1	52.9957	1	1	1	1	1	1	1	1	1	1	1	36.0738	16.85	1	1	1	1	1
GLI3	1	39.2437	101.16	27.8186	1	28.8484	1	13.9	1	1	1	1	1	13.5981	1	1	1	1	36.2888	1	14.1128	9.96473	1	1	28.0698	30.5777
GLIPR1	361.097	1	1	1	445.648	1	1	93.9795	1	176.082	114.568	17.0625	268.371	1	1	1	84.477	195.165	1	1	1	1	1	232.364	1	1
GLIPR1L2	1	16.3237	1	1	1	1	1	1	1	1	1	1	1	31.9482	24.8484	157.485	1	1	1	1	1	1	1	1	19.5016	1
GLIS3	1	37.2771	1	31.7586	1	48.8689	15.262	26.1695	1	1	1	1	1	110.45	96.0158	1	1	1	78.1922	1	62.9498	57.5807	12.7509	15.4368	65.9454	32.8365
GLRB	1	1	1	1	1	1	1	39.6999	1	1	1	1	1	12.5482	1	1	1	1	1	1	1	1	40.1198	15.6514	1	1
GLRX	143.602	98.5299	665.382	68.5104	452.623	149.138	88.02	93.515	26.2388	249.479	454.744	373.069	266.03	56.8645	97.1952	11.5514	34.4616	406.441	132.99	232.121	207.427	229.169	187.885	82.2574	149.639	173.545
GLS2	1	47.9377	1	20.0915	1	1	1	1	1	1	1	1	1	1	1	1	1	1	1	1	1	24.6425	1	1	12.6302	1
GLT8D2	1	1	1	1	1	1	40.3012	362.998	1	1	1	1	1	1	1	1	94.125	1	1	1	1	1	1	92.5945	1	1
GLYATL2	1	1	1	1	1	1	1	1	1	1	1	1	1	1	1	1	1	1	1	332.654	27.4289	35.9287	88.0713	1	1	1
GMFG	649.63	1	1	1	821.131	1	497.272	13.9516	1	917.459	586.195	693.695	524.599	9.97856	1	1	1	482.486	1	1	16.5589	1	1	1	1	1
GMNC	1	1	1	1	1	16.3201	1	1	1	1	1	1	1	1	1	1	1	1	1	1	17.226	1	1	1	1	1
GMPR	1	1	1	13.2123	1	1	39.123	6.28063	25.0466	1	13.4957	264.627	1	37.7709	33.4414	18.7241	80.164	1	1	92.0884	11.2862	25.5989	139.728	59.9927	1	16.9002
GNB3	1	1	201.321	1	1	1	1	1	1	1	1	1	1	1	1	1	1	1	34.5107	1	1	1	1	45.9885	1	1
GNG11	1	56.8701	1	39.6933	22.7569	1	1507.73	319.531	65.337	1	17.7611	1	1	1	1	1	207.067	60.7915	1	14.513	21.9608	13.7943	26.1456	57.2614	29.2516	13.7587
GNG2	73.5466	1	1	1	62.9541	1	1	1	1	177.065	1	82.891	47.1348	1	1	107.362	1	51.7277	1	1	1	1	1	1	1	1
GNG4	1	1	1	1	1	1	17.3757	1	1	1	1	1	1	1	1	132.613	1	1	1	1	1	18.7459	1	1	1	27.7262
GNG7	282.593	27.5562	1	1	57.8093	1	43.2707	9.56984	1	1	1	139.923	30.3074	1	1	1	1	956.452	1	54.4718	20.5036	1	164.172	18.9564	19.5065	1
GNGT1	1	1	1	1	1	1	1	1	16.291	1	1	1	1	1	1	1	1	1	1	1	1	1	1	1	1	1
GNGT2	1	1	1	1	72.2554	1	26.5343	1	1	44.5708	40.8581	1	20.5392	1	1	1	1	1	1	1	1	1	1	1	1	1
GNLY	1	1	1	1	23.9463	1	1	1	1	466.016	1	1	1	1	1	1	1	1	1	1	1	1	1	1	1	1
GNMT	1	9.19302	1	11.2864	1	1	1	1	12.319	1	1	1	1	19.4624	11.6477	1	1	1	1	82.6854	11.2675	1	42.8561	1	1	4.2652
GOLGA6L4	1	1	1	1	1	1	1	1	1	1	1	1	1	12.2771	1	1	1	1	1	19.6336	1	1	1	1	1	1
GOLM1	1	26.3097	1	41.2077	1	169.975	37.237	34.1838	735.199	21.9385	14.6493	1	28.4505	160.092	172.041	228.704	1	1	59.1317	984.237	268.225	249.09	46.6327	1	31.3253	105.057
GOLT1A	1	30.9758	1	14.2888	1	1	1	1	1	1	1	1	1	1	1	42.9053	1	1	1	1	9.18834	19.5145	1	1	22.2537	15.9084
GP2	1	1	1	1	1	1	1	1	1	1	1	1	1	1	1	367.15	1	1	1	35.7514	1	1	9.36449	1	1	1
GPA33	1	1	1	1	1	1	1	1	1	1	31.8382	1	1	1	1	1	1	1	1	1	1	1	1	1	1	1
GPAM	1	1	1	9.69019	1	1	9.33637	1	1	1	12.4973	1	10.6132	11.3346	16.2954	1	31.9963	1	62.5614	20.5564	10.6822	34.4487	1	1	7.97131	10.858
GPAT2	1	1	1	1	1	1	19.6362	1	1	1	1	1	1	1	1	1	1	1	1	1	1	1	33.2664	1	1	1
GPBAR1	1	1	1	1	112.946	1	1	1	1	1	32.0706	1	7.95216	1	1	1	102.156	1	1	1	1	1	1	1	1	1
GPC3	1	99.4784	1	30.434	1	1	1	566.932	1	1	1	1	1	1	1	1	1	1	1	1	1	1	1	44.37	1	1
GPD1	1	1	1	1	1	1	1	1	1	1	120.585	1	1	1	1	1	1	1	1	1	1	1	53.3758	1	1	1
GPHA2	1	1	1	1	1	1	1	1	1	1	1	1	1	1	1	1	1	1	1	1	1	1	1	29.5419	1	1
GPIHBP1	1	1	1	1	1	1	114.714	1	1	1	1	1	1	1	1	1	1	1	1	1	1	1	1	1	1	1
GPLD1	1	1	1	1	1	1	1	1	1	1	1	1	1	1	1	1	1	1	1	1	1	1	1	1	11.3241	1
GPNMB	1	33.3783	1	115.286	67.8173	17.6506	1	733.885	1	1	842.17	1	582.837	1	1	1	62.9925	1	44.6232	1	25.9754	32.6814	1	78.4903	19.7905	142.707
GPR1	1	1	1	1	1	1	1	61.7689	1	1	1	1	1	1	1	1	1	1	1	1	1	1	1	1	1	1
GPR110	1	12.7997	201.321	42.4063	1	132.097	1	1	104.189	19.5067	1	1	1	151.822	213.974	1	1	1	1	1	123.838	208.858	17.1326	1	49.4462	247.806
GPR116	1	1	101.16	1	1	30.7975	88.1531	1	467.698	1	1	1	1	1	1	1	132.799	1	1	1	58.8596	23.2553	1	1	22.2892	1
GPR124	1	1	1	1	1	1	50.2416	76.5998	1	1	1	1	1	1	1	1	207.083	1	1	1	1	1	1	1	1	1
GPR126	1	27.9149	1	18.9112	15.525	1	46.4903	86.1962	10.4148	1	1	1	1	1	1	1	1	1	1	1	1	12.5778	97.4595	27.5742	20.0839	42.0309
GPR132	36.1644	1	1	1	25.4204	1	1	1	1	40.4098	1	1	75.4588	1	1	1	1	1	1	1	1	1	1	1	1	1
GPR137B	62.4264	22.7444	101.16	21.8943	82.0351	52.029	11.2006	27.0018	25.0363	60.8025	143.033	23.9774	274.63	22.1835	100.648	1	1	1	30.8895	19.7267	24.5066	39.739	1	49.5237	29.344	26.1326
GPR146	1	24.4155	1	1	1	1	216.75	1	1	1	1	1	1	1	1	1	1	1	1	24.2613	13.7388	1	40.7076	1	18.297	1
GPR153	1	1	76.5515	1	1	1	1	107.895	1	1	13.3058	33.7353	1	1	1	1	1	1	1	1	1	12.9638	1	1	1	36.9839
GPR162	1	1	1	1	23.0833	53.2093	13.3402	13.5296	19.4638	13.0013	13.338	1	1	299.176	188.208	1	1	1	1	1	14.2989	1	1	1	1	1
GPR171	1	1	1	1	1	1	1	1	1	208.8	1	1	1	1	1	1	1	1	1	1	1	1	1	1	1	1
GPR18	56.806	1	1	1	19.673	1	1	1	1	57.9633	1	1	1	1	1	1	1	1	1	1	1	1	1	1	1	1
GPR180	1	12.5323	1	23.1737	1	23.8461	1	1	1	13.7669	14.279	1	8.99729	31.0957	22.5428	1	1	195.035	1	31.4499	24.7629	21.0141	27.4856	1	19.3169	18.0999
GPR183	347.875	1	1	1	118.682	1	1	1	65.1478	169.838	1	276.706	422.299	1	1	1	84.477	68.6859	1	1	1	1	1	70.348	1	1
GPR27	1	1	1	1	1	1	1	1	1	1	1	1	1	1	1	1	1	1	1	1	1	1	1	1	14.8805	1
GPR34	62.3866	1	1	1	137.583	1	1	1	1	36.8517	34.2439	206.682	19.8441	1	1	1	1	1	1	1	1	1	1	1	1	1
GPR35	1	1	1	1	54.465	1	1	1	1	14.8211	1	246.256	50.6234	1	1	1	1	1	1	1	1	1	1	1	1	1
GPR64	1	1	1	1	1	1	1	1	36.3657	1	1	1	1	1	1	1	1	1	1	1	1	1	12.4402	1	1	1
GPR65	72.987	1	1	1	143.854	1	1	1	1	177.528	119.531	185.507	92.5252	1	1	1	1	47.7469	1	1	1	1	1	1	1	1
GPR68	1	1	1	1	1	1	47.4627	1	1	57.2406	1	1	1	1	1	1	1	1	1	1	1	1	1	1	1	1
GPR84	1	1	1	1	10.5214	1	1	1	1	1	1	1	76.1294	1	1	1	1	1	1	1	1	1	1	1	1	1
GPR87	1	87.9609	1	104.663	1	17.1773	1	1	1	1	1	1	1	1	1	1	1	1	25.5421	1	21.3529	73.7711	1	1	117.765	108.611
GPRC5A	31.91	108.555	1	50.0947	1	27.0145	1	1	27.9777	1	1	1	1	1	10.68	1	1	1	1	59.5749	93.6417	207.399	40.1114	1	64.3427	211.594
GPRC5B	1	31.3285	1	25.5556	1	1	72.5598	25.5925	101.552	1	1	1	1	1	1	1	71.019	1	91.6407	44.9754	41.3509	60.535	53.6713	1	31.0511	67.5793
GPRC5C	1	75.8165	152.103	70.7146	1	43.88	19.3145	33.2317	49.0838	11.755	1	1	1	50.352	131.373	1	235.524	1	39.0702	65.2953	112.561	160.283	83.7318	1	80.1849	117.583
GPRIN3	1	1	1	1	125.755	1	1	1	1	117.484	202.007	1	126.135	1	1	39.5507	69.1653	1	1	1	1	1	1	1	1	1
GPSM2	19.2914	83.0531	1	163.179	1	33.8497	10.4424	60.6182	46.2162	13.0043	1	1	1	15.2949	23.0535	107.362	1	1	54.3807	1	14.7395	15.0876	7.84349	15.5099	34.9988	69.6407
GPT	1	1	1	1	1	1	1	1	1	1	1	1	1	1	1	1	1	1	1	39.2849	36.8797	22.4959	49.4197	1	11.4787	14.5229
GPT2	1	50.3278	1	29.6433	1	26.1071	10.7301	1	117.339	1	1	1	14.9591	12.1367	27.6414	106.176	1	1	1	158.306	42.7081	96.9538	130.262	1	40.6002	88.8541
GPX2	23.4574	104.222	1	222.149	13.3389	59.0477	1	1	34.9357	1	1	1	1	51.3483	133.724	293.91	1	26.4372	88.8413	15.5603	17.5724	162.629	23.8077	1	129.547	365.445
GPX8	1	40.6059	1	58.631	1	14.3681	56.6461	128.473	1	1	1	1	1	44.1944	33.9416	1	1	1	1	113.357	100.327	29.1278	20.7674	22.2162	39.9595	28.8912
GRAMD2	1	19.3904	1	1	1	1	1	1	1	1	1	1	1	42.1541	33.3583	160.559	1	1	1	1	1	1	1	1	1	1
GRAP	65.1717	1	1	1	1	1	30.1488	1	1	1	1	1	1	1	1	1	1	1	1	1	1	1	1	1	1	1
GRAP2	1	1	101.16	1	1	1	1	1	1	274.113	1	572.947	1	1	1	1	1	1	1	1	1	1	1	1	1	1
GRASP	1	1	76.5515	1	1	1	58.3588	1	1	1	1	1	28.9086	1	1	35.0722	1	1	1	1	1	1	1	1	1	1
GRB14	1	1	1	1	1	1	1	1	1	1	1	1	1	1	1	1	1	1	1	1	1	1	17.0759	1	1	1
GRB7	1	28.2965	1	31.8706	1	1	1	1	37.3927	1	1	1	1	12.082	10.1709	1	1	1	48.3026	30.8575	31.3943	52.7284	1	1	49.1712	49.199
GREM2	1	1	1	1	1	1	1	108.09	1	1	1	1	1	1	1	1	1	1	1	1	1	1	1	108.879	1	1
GRHL2	1	42.0493	152.103	45.794	1	77.7496	1	1	28.0738	1	1	1	1	60.7819	134.999	1	1	1	71.6804	41.9551	41.6761	46.1905	28.1656	1	56.7789	44.1594
GRHL3	1	1	1	1	1	1	1	1	1	1	1	1	1	1	1	1	1	1	1	1	1	36.2978	1	1	1	44.6677
GRID1	1	22.0463	1	1	1	1	1	1	1	1	1	1	1	1	1	1	1	1	1	1	1	1	1	1	1	1
GRIN3B	1	1	1	1	1	26.2521	1	1	1	1	1	1	1	144.343	156.379	1	1	1	1	1	1	1	1	1	1	1
GRK4	1	12.2828	1	10.0689	1	1	1	1	1	1	1	1	1	1	8.65345	1	1	1	62.5614	1	10.7384	30.6567	19.6342	1	17.3024	21.7313
GRK5	14.7781	1	352.424	1	1	1	41.0253	74.0536	29.6579	11.7374	1	31.0831	1	1	1	1	16.804	1	1	1	1	1	1	1	1	1
GRM5	1	1	1	1	1	1	1	1	1	1	1	1	1	28.2191	83.2327	1	1	1	1	1	1	1	1	1	1	1
GRM7	1	1	1	1	1	1	1	1	1	1	1	1	1	65.9582	66.5778	1	1	1	1	1	1	1	1	1	1	1
GRP	1	1	1	1	1	1	1	1	1	1	1	1	1	1	1	1895.31	1	1	1	1	1	1	1	1	1	1
GRTP1	1	71.061	1	85.7379	1	42.6515	1	1	11.1519	1	1	1	1	38.8515	25.8195	1	1	1	24.1255	34.513	44.0838	47.6433	33.1139	1	94.5487	62.9991
GS1.124K5.3	1	1	1	1	1	1	1	1	1	1	1	1	1	1	1	1	1	1	1	1	1	25.4465	1	1	11.7953	1
GS1.124K5.4	1	36.9838	101.16	25.1497	11.3491	27.9903	12.8652	26.9033	20.4416	10.6692	9.56033	1	1	44.9397	19.447	64.2704	11.7737	34.9162	32.3062	18.3785	29.5397	19.6582	40.9553	1	22.0758	27.7373
GS1.24F4.2	1	1	1	1	1	1	1	1	1	1	1	1	1	1	1	1	1	1	1	29.502	1	1	1	1	1	1
GS1.600G8.5	1	1	1	1	1	1	1	1	1	1	49.8925	1	1	1	1	1	1	1	1	1	1	1	1	1	1	1
GSDMC	1	10.4263	1	15.7472	1	1	1	1	1	1	1	1	1	1	1	1	1	1	1	1	17.0935	11.8987	1	1	30.8489	27.618
GSTA3	1	1	1	1	1	1	1	1	1	1	1	1	1	51.4003	166.741	1	1	1	1	1	10.7653	1	1	1	1	1
GSTA5	1	1	1	1	1	1	1	1	1	1	1	1	1	14.9667	1	1	1	1	1	1	16.5107	1	1	1	1	1
GSTM3	1	192.982	1	126.256	23.5309	14.0586	38.6985	408.469	42.7389	15.0764	1	1	1	1	1	35.0722	250.807	1	1	174.003	22.599	13.3035	38.5876	363.667	99.6107	33.5613
GSTM5	1	54.6101	1	1	1	1	1	205.118	1	1	1	1	1	1	1	1	71.019	1	1	1	1	1	1	38.232	22.9719	1
GSTO2	1	156.054	1	130.796	1	39.7399	1	1	70.839	1	1	1	1	55.5917	36.5518	174.087	1	1	135.092	118.864	87.8092	50.6574	108.686	1	121.503	28.8349
GTSE1	1	1	1	79.2847	1	27.3322	1	1	1	1	1	1	1	1	1	1	1	1	16.2256	1	1	1	1	1	1	1
GUCY1A3	1	1	1	1	28.7974	1	16.957	85.7637	1	1	1	1	1	1	1	1	354.946	1	1	1	1	1	23.9891	41.1538	1	1
GUCY1B3	1	1	1	1	38.0369	1	1	46.7101	16.0723	1	1	1	1	1	1	11.4763	86.1101	1	1	1	1	1	1	76.8111	1	1
GYLTL1B	71.3288	29.8303	1	27.6543	1	1	1	1	96.1417	1	1	1	1	1	1	35.0722	1	1	33.3579	19.7267	17.1366	9.80194	37.7624	1	41.2728	29.7119
GYPC	459.346	155.798	1	131.434	84.9076	12.6653	150.491	374.865	1	471.988	586.754	45.0577	169.417	1	1	1	157.376	590.094	40.3209	1	50.302	27.82	1	257.384	182.274	54.8171
GZMA	1	1	1	1	1	1	1	1	1	739.804	1	1	1	1	1	1	1	1	1	1	1	1	1	1	1	1
GZMB	426.666	1	1	1	12.8231	1	1	1	1	358.417	1	1	1	1	1	1	1	1	1	1	1	1	1	1	1	1
GZMH	1	1	1	1	1	1	1	1	1	338.898	1	1	1	1	1	1	1	1	1	1	1	1	1	1	1	1
GZMM	1	1	1	1	1	1	1	1	1	430.875	1	1	1	1	1	1	1	1	1	1	1	1	1	1	1	1
H1FX.AS1	1	1	1	1	1	21.1715	1	1	1	1	1	1	1	8.92445	1	1	1	1	27.9543	1	1	1	1	1	1	1
H2AFY2	1	83.5458	1	57.8246	22.3952	12.0882	1	62.7376	36.2756	14.9655	1	1	22.6778	16.9514	10.4205	127.417	1	1	103.786	1	25.637	11.3509	15.7942	34.8728	59.6822	33.905
HAMP	1	1	1	1	20.1582	1	1	1	1	1	55.0129	1	160.025	1	1	1	1	1	1	1	1	1	1	1	1	1
HAPLN1	1	1	1	1	1	1	1	160.472	1	1	1	1	1	1	1	1	1	1	1	1	1	1	1	1	1	1
HAPLN3	1	1	1	15.5774	15.1699	1	196.811	58.534	1	20.6059	1	1	30.6579	1	1	1	92.5762	1	1	1	7.33152	32.1973	12.2881	51.4269	7.43351	13.3538
HAS2	1	1	1	10.7405	1	1	13.5321	137.666	1	1	1	1	1	1	1	1	1	1	1	1	1	1	1	1	1	10.8604
HAS3	1	12.9527	1	32.2299	1	1	1	1	1	1	1	1	1	1	1	56.4379	1	1	1	1	1	1	1	1	11.7489	18.2782
HAVCR2	1	1	1	1	187.436	1	1	1	1	44.9651	134.076	415.123	345.11	1	1	1	1	1	1	1	1	1	1	1	1	1
HBA1	1	1	1	1	1	1	1	1	1	71.3434	1	1	1	1	1	1	1	1	1	1	26.0975	1	1	1	1	1
HBEGF	1	8.38006	1	10.0536	1	1	19.0675	1	1	1	71.6468	1	188.445	1	1	107.362	1	1	1	1	1	1	1	1	15.5325	14.4739
HCAR2	1	77.8973	1	55.4524	1	28.5575	1	1	36.6791	1	53.0862	1	21.9782	26.7719	10.7699	1	1	1	9.23844	34.287	94.1991	38.11	1	1	81.2768	28.8161
HCAR3	1	44.2891	1	15.007	1	1	1	1	1	1	21.078	1	1	1	1	1	1	1	1	1	13.0426	1	1	1	26.5053	1
HCG14	1	1	1	1	1	28.1217	1	1	9.70021	1	1	1	1	88.7105	29.0162	1	1	1	1	1	1	1	1	1	1	1
HCG23	1	20.0714	1	1	1	1	1	1	1	1	1	1	1	1	1	1	1	1	1	1	1	1	1	1	1	1
HCK	49.777	1	747.172	1	329.717	1	1	1	1	1	220.309	1	228.143	1	1	1	1	1	36.5302	1	13.8793	1	1	1	1	1
HCLS1	408.189	9.43402	1	48.2642	410.246	35.143	15.8413	1	1	319.958	150.388	190.791	240.877	17.3429	51.694	1	1	171	1	1	12.4989	53.7354	1	1	17.0404	68.0677
HCN3	1	1	1	14.1018	1	1	1	1	1	1	1	1	1	1	1	1	1	1	1	1	1	26.7723	1	1	1	1
HCST	391.613	1	1	1	577.075	1	1	1	1	1231	328.101	429.511	634.117	1	1	1	1	58.9764	15.9448	1	18.3302	9.83312	1	1	15.979	11.5566
HDAC11	1	33.8757	1	19.763	1	1	1	1	1	1	1	1	1	26.3001	22.6178	157.485	1	15.1982	1	22.9509	23.5497	23.9803	27.0564	1	21.2042	22.6842
HDC	1	1	1	1	1	1	1	1	1	1	1	531.969	1	1	1	1	1	1	1	1	1	1	1	1	1	1
HEG1	1	26.7567	1	11.6695	32.1356	19.0035	242.785	125.345	1	38.495	24.3329	1	1	1	1	1	1	1	1	13.6281	35.1623	1	1	34.2925	1	36.0733
HELLS	46.866	39.581	1	231.774	13.6414	279.788	13.7107	1	16.2279	33.1182	1	1	1	14.4913	12.3061	1	1	9.5628	9.18071	1	34.9477	70.2048	1	1	32.6959	34.5729
HEPACAM2	1	1	1147.81	1	1	1	1	1	704.373	1	1	1	1	1	76.1165	850.916	1	1	343.222	113.038	54.0289	20.6091	1	1	1	1
HEPH	1	1	1	1	1	1	1	82.9475	1	1	1	1	1	1	1	1	41.3276	1	1	1	1	1	1	138.531	1	1
HES6	1	1	1	18.2147	1	510.981	1	1	300.091	20.6391	1	1	1	21.5559	10.8175	438.888	1	1	618.171	1	15.4469	13.8815	20.6135	1	1	1
HEY1	1	67.3129	1	152.205	1	14.6399	35.2969	1	80.1263	1	131.423	1	1	19.2762	16.9536	157.485	1	1	12.7287	61.0157	220.3	103.582	172.849	1	220.731	140.672
HHAT	1	10.2289	1	12.0641	1	14.3137	1	1	171.864	1	1	1	1	45.4341	26.3954	1	1	1	1	13.6029	18.7927	7.78028	1	1	10.419	10.9227
HHATL	1	1	1	1	1	1	1	1	1	1	1	1	1	16.3576	14.3942	107.362	1	1	1	1	1	1	1	1	1	1
HHEX	361.351	1	1	9.65092	93.3792	11.4582	106.513	1	1	1	34.4743	49.1874	28.1713	1	1	1	1	1	1	1	1	8.15201	1	1	1	1
HHIP.AS1	1	9.21022	1	1	1	1	1	24.4941	61.4118	1	1	69.3625	1	1	1	70.9796	1	1	1	1	1	1	1	1	1	1
HHLA2	1	1	1	1	1	1	1	1	1	1	1	1	1	80.268	63.3437	1	1	1	1	1	1	1	1	1	1	1
HIATL1	63.7181	30.3194	229.798	94.6332	59.3792	130.593	32.4868	39.9506	34.3503	52.6971	96.3527	90.9724	93.4231	86.1482	175.794	11.4763	1	150.871	12.516	48.2317	47.7392	77.9667	35.6516	1	46.4366	67.4913
HIC1	1	1	1	1	44.6465	1	1	86.5215	1	19.3668	1	1	31.0019	1	1	1	1	1	1	1	1	1	1	1	1	1
HID1	1	1	1	1	1	1	45.2106	1	1	1	1	1	1	9.01477	14.883	52.1083	1	46.4546	9.33447	86.8796	32.6758	33.9481	86.0131	1	16.0641	16.043
HIF3A	1	15.7909	1	1	1	1	29.7661	1	1	1	1	1	1	1	1	1	1	1	1	1	14.0992	6.84706	1	105.116	12.1217	1
HIGD1B	1	1	1	1	1	1	1	1	1	1	1	1	1	1	1	1	566.6	1	1	1	1	1	1	1	1	1
HIP1R	1	9.48665	294.895	11.2073	1	23.5426	26.2527	1	37.3927	21.2055	1	1	1	41.2477	31.079	76.3086	1	1	40.1219	32.8095	32.4223	34.066	46.861	1	13.4402	26.4132
HIST1H1A	1	1	1	19.454	1	1	1	1	1	1	1	1	1	1	1	1	1	1	1	1	1	1	1	1	1	1
HIST1H1C	80.7363	39.8685	294.895	149.752	18.396	330.168	59.6126	37.916	243.656	64.2338	11.5638	17.224	18.798	243.752	150.847	1	27.9342	179.984	147.971	55.5116	123.738	148.297	24.8849	81.1622	58.6555	254.882
HIST1H1D	1	1	1	24.6119	18.9588	1	1	1	1	38.0755	1	1	1	1	1	1	1	15.257	1	1	1	26.5802	1	1	1	1
HIST1H1E	31.6933	1	1	19.0804	24.8578	1	1	1	152.405	15.7275	1	63.6666	1	1	1	1	1	15.257	1	1	17.6236	1	1	1	1	1
HIST1H2AC	1	25.8068	101.16	37.8076	24.6582	98.4846	87.9135	7.08637	108.181	31.6858	7.7657	1	27.2334	61.1001	106.157	1	32.1374	71.8874	101.309	33.4919	57.3577	20.4386	1	34.209	54.983	156.964
HIST1H2BC	1	1	1	8.03444	1	112.484	1	1	1	1	1	1	1	27.8531	11.9355	1	1	1	1	1	1	7.5159	1	1	1	114.125
HIST1H2BD	1	18.043	1	13.9638	1	40.699	1	1	75.0293	1	1	1	1	85.4308	43.8201	11.5514	1	1	1	1	18.0447	16.838	1	1	19.6667	86.5008
HIST1H2BJ	1	1	1	14.1195	1	157.826	1	1	1	1	1	1	1	1	1	1	1	1	1	1	1	1	1	1	1	1
HIST1H4H	1	1	1	12.3514	1	14.3681	1	1	1	15.0297	1	1	1	1	1	1	1	47.7061	1	1	1	11.0213	1	1	1	55.0946
HIST2H2BE	1	9.91526	304.635	18.2583	1	61.7608	15.7672	1	125.795	13.5313	1	1	1	54.9048	61.7624	64.2704	32.1374	1	24.1255	12.3428	35.6967	38.0622	1	1	22.4292	33.8743
HJURP	1	1	1	65.8987	1	1	1	1	1	1	1	1	1	1	1	1	1	1	1	1	1	1	1	1	1	1
HK3	1	1	1	1	19.6455	1	1	1	1	1	151.98	1	28.2237	1	1	1	1	1	1	1	1	1	1	1	1	1
HLA.DMB	602.605	20.7446	1	22.5555	900.924	59.7282	210.583	1	1	55.0418	533.938	1	514.163	42.7111	136.507	1	1	1	1	31.6821	109.219	106.109	50.3532	1	29.3831	26.5443
HLA.DOA	111.092	1	1	1	265.794	1	75.4864	1	1	1	85.7915	1	118.058	14.17	33.5997	1	1	1	1	1	10.2537	1	1	1	1	1
HLA.DOB	124.388	1	1	1	42.1125	1	1	1	1	1	1	1	1	1	1	1	1	372.258	1	1	1	1	1	1	1	1
HLA.DQA1	1372.47	1	1	1	1475.3	62.2779	566.65	41.0212	1	55.9001	913.491	70.3169	1109.42	30.9284	102.746	1	1	17.9581	1	23.2157	63.1022	81.347	43.6745	10.0136	26.5526	7.62906
HLA.DQA2	170.733	1	1	1	439.556	1	125.813	1	1	1	174.649	1	205.659	1	1	1	1	1	1	1	14.2883	1	1	1	1	1
HLA.DQB2	179.455	1	1	1	702.95	1	113.644	1	1	1	67.1779	1	144.218	1	1	1	1	1	1	1	1	1	1	1	1	1
HLA.DRB5	774.416	39.9458	1	63.2127	1207.55	108.579	775.816	20.1398	1	94.0713	905.265	74.6047	858.808	152.175	212.085	1	1	17.9581	1	34.7734	280.553	151.7	92.7042	1	54.6291	51.119
HLF	1	77.4932	1	88.1695	1	10.9456	69.7205	132.759	1	12.6054	1	1	1	12.3754	42.8535	1	1	1	1	1	24.6964	46.7022	35.3999	107.096	83.7097	75.3805
HMCN1	1	12.6807	1	1	1	1	1	117.476	1	1	1	1	1	1	1	1	1	1	1	1	1	1	1	44.3103	1	1
HMGA1P4	1	1	101.16	1	1	14.5163	1	1	1	1	1	1	1	55.6333	116.357	1	1	1	1	20.6878	11.7992	10.8496	1	1	1	24.387
HMGCS2	1	1	1	1	1	1	1	1	1	1	1	1	1	1	1	1	1	1	1	331.163	20.5749	48.6365	21.3533	1	1	40.0171
HMGN4	1	1	1	1	14.4824	1	1	1	12.3691	17.5165	1	1	12.2655	1	1	1	1	61.9114	1	1	1	1	1	1	1	1
HMHA1	173.57	1	1	1	121.681	1	1	1	1	200.396	30.5125	77.3668	73.0062	1	1	157.485	1	9.47906	1	1	1	1	1	1	1	1
HMMR	1	1	1	105.39	1	18.1194	1	1	1	1	1	1	1	1	1	1	1	1	1	1	1	1	1	1	1	1
HMOX1	24.4229	1	1	1	104.536	21.6068	14.3826	1	1	1	263.554	1	100.908	1	1	1	1	1	1	1	1	1	1	1	1	50.9455
HMSD	1	1	1	32.2062	1	1	1	1	1	1	1	1	1	1	1	1	1	1	1	1	1	1	1	1	9.80186	1
HOMER3	1	52.7976	1	46.2607	24.7343	20.2088	29.9419	13.5296	43.7162	1	25.7649	79.7291	74.4065	1	1	1	1	94.4123	303.325	1	7.47583	48.0402	1	1	28.6015	78.8193
HOOK1	1	185.005	1	91.8788	1	148.524	1	1	46.0929	22.9449	1	1	1	126.173	114.77	148.081	1	9.55533	130.828	95.8068	107.124	73.1176	73.2651	1	135.942	55.4345
HOPX	231.988	99.6572	1	23.1993	1	1	43.5579	27.9906	16.6691	644.225	8.09023	1	1	12.9603	1	11.4763	586.986	1	1	1	13.9734	81.1637	1	229.801	17.1312	296.874
HOTAIRM1	65.793	23.0949	653.886	9.85649	87.4158	1	105.026	34.2304	11.1519	51.5399	37.7894	86.0719	111.291	65.9037	40.4019	69.2129	137.219	150.951	151.811	61.966	33.5091	1	10.4029	143.235	13.8408	1
HOXA.AS2	23.4574	1	1	1	1	1	32.7681	164.693	1	1	1	1	1	1	1	1	1	1	1	1	1	1	1	37.7933	1	1
HOXA3	1	1	1	1	1	1	10.2135	80.8605	1	1	1	1	1	1	1	1	1	1	1	1	1	1	1	63.9281	1	1
HOXA4	1	1	1	1	1	1	21.9115	1	1	1	1	1	1	1	1	1	53.7197	1	1	1	1	1	1	67.9236	1	1
HOXA5	1	1	1	1	1	1	13.928	46.463	1	1	1	1	1	1	1	1	27.9342	1	1	1	1	1	1	75.6906	1	1
HOXB.AS1	1	1	1	1	14.0453	1	13.4071	30.045	1	50.1997	10.4676	118.06	1	44.3517	24.845	85.223	360.968	47.7061	1	63.6495	17.863	1	1	31.9894	1	1
HOXB.AS3	1	1	1	1	1	1	1	73.398	1	1	1	1	1	1	1	162.324	105.927	1	1	1	1	1	1	173.158	1	1
HOXB2	36.4042	1	1	1	30.0095	1	66.9203	87.7169	1	85.9907	16.4767	205.318	1	1	1	538.667	86.0744	1	1	269.507	26.1673	1	18.935	151.221	7.53117	1
HOXB3	1	1	1	1	1	1	35.9021	44.8089	1	1	1	29.2365	1	1	1	1	1	1	1	61.091	1	1	1	21.8758	1	1
HOXB5	1	1	1	1	1	1	1	68.085	1	1	1	1	1	1	1	481.618	53.7197	1	30.8895	1	1	1	1	99.118	1	1
HOXB6	1	1	1	1	1	1	1	44.0975	1	1	28.9884	55.2199	1	1	1	86.1804	1	1	1	1	1	1	1	32.9733	1	1
HOXD.AS1	1	1	1	1	1	1	28.103	1	1	1	1	1	1	1	1	1	1	1	1	1	1	1	1	1	1	1
HOXD1	1	1	1	1	1	1	39.0631	1	1	1	1	1	1	1	1	1	1	1	1	1	1	1	1	1	1	1
HOXD8	1	1	1	1	1	1	116.031	1	1	1	1	1	1	1	1	1	1	1	1	1	1	1	1	1	1	1
HOXD9	1	1	1	1	1	1	74.5199	1	1	1	1	1	1	1	1	1	1	1	1	1	1	1	1	1	1	1
HP	1	1	1	1	1	1	1	1	1	1	99.7494	1	1	1	1	1	1	1	1	1	1	1	296.18	1	1	14.3574
HPDL	1	14.2056	1	19.5705	1	1	1	1	1	1	1	1	1	1	1	1	1	1	1	25.0701	1	11.8144	1	1	10.9257	11.6526
HPGD	1	80.5474	101.16	170.231	1	24.1279	1	1	1	19.2908	85.7537	810.646	23.8395	1	1	1	1	1	119.233	15.5603	23.2787	152.951	1	1	194.474	277.781
HPGDS	1	1	503.527	1	32.0142	1	1	1	1	1	39.7932	1565.71	1	1	1	1	1	1	1	1	1	1	1	1	1	1
HRASLS	1	1	1	16.52	1	67.4647	1	1	31.2743	1	1	1	1	1	1	1	1	1	54.398	1	1	1	12.1232	1	13.6407	15.2912
HRASLS2	1	22.1642	1	35.3238	1	81.0423	1	13.5296	1	21.547	1	1	25.7964	194.889	215.261	1	1	1	1	15.9325	15.9101	53.9665	1	1	25.2145	22.54
HRCT1	1	1	1	1	1	1	35.5212	26.6923	1	1	1	1	1	1	1	1	31.9963	1	1	1	1	1	1	107.26	1	1
HRH2	1	1	1	1	72.5671	1	1	1	16.0723	1	1	1	79.0055	1	1	1	72.396	1	1	1	1	1	1	1	1	1
HS3ST1	1	57.8675	1	107.868	34.8142	73.7565	31.4442	1	216.466	16.4891	1	303.557	88.138	70.4186	137.619	85.223	27.9342	1	1	1	257.029	161.912	26.9136	1	109.838	140.543
HS3ST2	1	1	1	1	1	1	1	1	1	1	6.37707	1	52.6193	1	1	1	1	1	1	1	1	1	1	1	1	1
HS3ST6	1	1	1	1	1	1	1	1	1	1	1	1	1	93.6806	129.941	29.0743	1	1	1	1	8.21083	1	1	1	8.17705	11.001
HS6ST1	1	71.875	1	56.3666	1	15.2332	11.0968	67.9089	15.3289	14.7078	11.0672	372.076	29.145	15.6589	15.1864	35.0722	1	1	33.3579	23.4653	33.3407	50.6946	18.0994	1	55.4171	77.6616
HSD11B1	1	1	1	1	1	1	1	147.37	1	1	1	1	1	1	1	1	1	1	1	1	1	1	1	1	1	1
HSD11B2	1	1	1	20.673	1	1	1	28.2911	173.669	1	1	1	1	1	1	1	1	1	1	1	12.1239	57.0986	33.3444	1	12.2549	85.9563
HSD17B1	21.3176	10.8672	1	13.2673	1	1	10.0256	1	16.106	1	1	1	1	11.1335	11.2127	1	1	1	62.5614	23.7096	18.147	16.1248	20.4591	1	18.9538	14.4707
HSD17B13	1	25.1223	1	13.4059	1	21.0477	1	1	1	1	1	1	1	90.9324	150.626	1	1	1	54.398	1	12.1032	35.2698	1	1	1	18.4027
HSD17B14	1	1	1	1	27.7718	1	53.1836	63.6652	16.291	1	60.648	57.8719	88.6632	1	1	96.2428	1	1	1	30.4109	1	1	8.23127	1	1	1
HSD17B2	1	27.5971	1	28.4038	1	1	1	1	1	1	1	1	1	1	1	116.652	1	1	1	1	41.8668	10.777	186.398	1	35.0304	30.3881
HSD17B3	1	1	1	1	1	1	1	1	1	1	1	1	1	1	1	1	1	1	1	1	1	1	1	1	1	11.2731
HSD3B7	1	1	1	21.5839	1	1	56.5305	19.7945	1	1	53.1438	1	132.854	1	1	1	1	1	1	1	1	29.8529	16.2829	1	8.84763	13.5875
HSF4	1	1	1	1	1	12.0882	1	34.6156	1	1	1	1	1	1	11.1197	21.9526	1	1	1	37.5981	11.1238	8.69177	1	1	1	1
HSH2D	199.057	1	1	1	18.7905	1	1	1	1	57.7072	1	1	1	15.2986	20.065	1	1	527.875	1	24.777	31.3704	48.5735	13.3865	1	11.1593	13.1152
HSPA12A	1	1	1	1	1	1	1	1	1	1	1	1	1	13.3222	1	1	1	1	1	1	1	1	1	69.7149	1	1
HSPA12B	1	1	1	1	1	1	101.088	30.5543	1	1	1	1	1	1	1	1	1	1	1	1	1	1	1	1	1	1
HSPA2	1	384.137	182.951	255.497	1	49.7767	97.4449	46.8957	221.379	1	127.643	1	1	22.9105	1	46.6724	187.415	1	173.78	51.0141	73.9807	32.0091	39.7544	136.188	204.399	66.7447
HSPA6	1	1	1	1	180.412	1	1	1	1	1	18.5508	1	41.5125	1	1	1	1	1	1	1	1	1	1	1	1	1
HSPB2	1	1	1	1	1	1	1	64.8694	1	1	1	1	1	1	1	1	296.081	1	1	1	1	1	1	186.961	1	1
HSPB6	1	1	1	1	1	1	1	103.495	1	1	1	1	1	1	1	1	129.707	1	1	1	1	1	1	112.696	1	1
HSPB7	1	1	1	1	1	1	1	1	1	1	1	1	1	1	1	1	163.937	1	1	1	1	1	1	285.641	1	1
HSPB8	1	20.9022	1	1	1	1	25.8499	13.9	1	1	1	1	1	1	1	1	47.4944	1	1	1	1	1	20.9566	269.636	1	212.19
HSPG2	1	59.8566	1	52.0223	11.9741	13.7108	492.139	214.471	76.672	1	1	110.592	1	29.5526	28.3342	1	172.71	1	17.3614	46.0697	22.6723	50.4279	15.0801	367.669	47.8857	40.724
HTRA1	1	22.4444	1	26.3171	1	32.1868	114.302	120.681	1	18.2311	1	1	31.5793	19.7429	11.143	1	157.735	1	1	1	1	9.30098	232.111	90.2588	14.2835	11.1173
HTRA3	1	1	1	1	1	1	1	578.828	1	1	1	1	1	1	1	1	1	1	1	1	1	1	1	1	1	1
HTRA4	1	1	1	1	1	1	1	1	1	1	50.2708	1	47.5597	1	1	1	1	1	1	1	1	1	1	1	1	1
HUNK	1	1	1	17.3487	1	23.5588	1	1	1	1	1	1	1	1	1	1	1	1	1	18.8414	33.0287	21.9072	1	1	8.17834	12.5396
HVCN1	500.514	13.9751	1	15.2916	74.5971	1	14.4625	1	1	33.6879	59.9066	1	30.3148	1	1	1	1	1	1	1	10.7745	1	1	1	1	1
HYAL3	1	1	1	1	1	1	1	1	1	1	1	81.7811	1	1	1	1	1	1	12.7287	16.3824	1	8.92674	1	1	1	1
HYDIN	1	1	1	1	1	138.5	1	1	1	1	1	1	1	347.918	299.919	21.7369	1	1	1	1	14.468	1	1	1	13.3357	1
HYKK	1	81.0097	1	37.1341	1	1	15.167	16.4287	1	1	1	1	1	10.1744	10.3223	18.598	18.9109	1	1	21.7294	24.8243	35.1769	27.8387	1	35.1479	36.0143
ICA1	1	23.8816	153.532	24.1918	18.394	31.6753	145.662	1	92.4549	20.0453	1	21.4597	1	39.1521	92.2696	697.477	1	1	92.0852	226.637	85.4832	80.8708	109.255	1	40.3997	60.4402
ICAM2	102.583	12.5481	1	1	88.4413	1	345.577	46.8131	1	157.349	69.1447	53.1008	12.2655	1	1	1	113.894	607.852	1	1	1	1	1	1	1	1
ICAM4	1	115.206	1	32.6109	57.8688	1	6.90419	1	1	1	21.6341	30.3631	1	1	1	1	1	88.8916	1	1	1	23.8375	1	1	77.2626	11.7492
ICOS	1	1	1	1	1	1	1	1	1	90.7698	24.8241	1	1	1	1	1	1	1	1	1	1	1	1	1	1	1
ID4	1	55.0199	1	27.9626	1	1	1	73.2633	89.6686	1	1	1	1	10.445	1	1	67.0452	1	62.1957	111.752	55.9777	76.1842	220.618	289.521	41.6376	46.7021
IDO1	1	1	1	20.0792	39.9079	22.1252	1	1	1	1	1	1	46.1847	1	22.7699	1	1	1	95.2843	1	12.1836	125.298	1	1	1	25.6427
IDUA	1	37.0698	1	14.772	10.1479	1	14.9011	51.0738	1	1	18.9099	1	1	11.1441	10.0492	1	1	68.6859	1	26.6373	24.5626	14.3332	1	20.3018	29.2146	12.4556
IFFO2	1	10.1889	1	19.7764	1	34.2892	1	1	1	19.05	1	1	1	47.9496	44.9958	1	1	94.4123	1	1	13.3303	13.2213	1	1	16.3235	20.7156
IFI30	77.0874	1	1	1	104.705	1	1	1	1	1	103.293	1	342.651	1	1	1	1	1	1	1	1	1	1	1	1	1
IFI44L	59.0726	12.9519	1	1	106.494	1	244.594	53.5508	1	76.661	195.112	1	22.8197	15.9891	29.5171	1	1	1	1	33.8063	21.2029	56.8409	50.8808	1	12.4342	27.6914
IFITM1	59.0726	271.685	1	163.965	37.0967	24.7192	693.749	179.791	1	223.558	1	17.3676	1	10.7213	20.6383	1	539.782	10.7684	1	39.9342	38.7603	96.5947	27.2361	1	126.765	61.2814
IFITM10	1	67.6796	1	40.1968	18.2432	1	1	1	1	10.6692	67.46	127.905	54.0035	21.8103	41.4576	1	1	1	1	1	1	39.0207	1	1	68.9272	70.7013
IFNAR2	160.565	20.5421	1	29.6918	98.4025	51.0876	106.303	33.9415	51.4684	100.839	52.8844	39.5119	134.109	81.987	72.1447	1	53.7197	651.508	1	19.7267	46.0433	51.9686	47.5236	60.5278	23.9293	45.4892
IFNG	1	1	1	1	1	1	1	1	1	66.6641	1	1	1	1	1	1	1	1	1	1	1	1	1	1	1	1
IFT172	1	51.2709	452.584	92.9888	26.7187	122.167	23.0965	25.7861	82.8011	37.9608	20.8644	1	7.0034	398.5	427.478	382.182	1	55.7688	85.6869	168.84	131.417	109.438	65.4392	1	132.517	133.417
IGF1	1	1	1	1	49.541	1	1	141.948	562.653	1	21.027	1	1	1	1	1	1	182.661	1	1	1	1	1	1	1	1
IGF2	1	1	1	1	1	1	89.4452	65.1535	1	1	1	1	1	1	1	1	1	1	1	1	1	1	1	1	1	1
IGFBP3	1	86.7099	1	246.789	1	29.5966	35.6981	232.779	1	14.4314	1	1	1	10.0458	31.2109	1	1	1	39.0702	1	98.3667	218.264	13.4246	1	396.184	81.5017
IGFBP4	1	118.71	1	99.5251	1	32.3172	674.629	487.958	1	19.2248	1	1	1	9.88851	40.5589	1	62.0892	1	1	26.6689	37.4035	77.5512	1	26.717	79.0728	77.5717
IGFBP5	1	152.098	1	62.2624	23.3327	34.1243	15.5727	528.196	481.563	32.5904	135.226	1	1	526.582	369.824	1341.32	1081.06	9.47906	160.045	44.1687	233.181	48.6569	9.31078	536.551	74.5387	56.0172
IGFBP6	1	216.092	1	119.819	25.2804	1	39.2993	1242.35	1	13.1317	1	1	1	1	1	1	84.4991	55.0174	1	19.4727	1	1	31.7887	314.354	28.376	41.0243
IGJ	755.981	20.723	1	1	21.2827	1	52.3639	129.805	37.4886	1	1	1	1	1	1	1	47.4944	5052.31	1	31.0172	7.77016	1	34.1789	86.0205	13.5462	1
IGLL1	1	1	1	1	1	1	1	1	1	1	1	1	1	1	1	1	1	962.137	1	1	1	1	1	1	1	1
IGLL5	723.432	35.7657	1	38.697	34.3651	10.8258	102.847	150.98	60.61	32.2549	1	17.6202	1	13.888	1	36.196	47.4944	4362.19	1	56.178	20.4397	14.3619	55.3379	105.516	28.2006	1
IGSF10	1	23.3895	1	8.28233	1	25.8644	1	60.5431	1	1	1	1	1	119.282	138.544	1	1	1	1	1	17.154	28.0384	1	1	12.8971	1
IGSF22	34.4578	1	1	1	1	1	1	1	12.319	1	17.1612	1	1	15.7642	15.9999	1	1	1	1	51.7538	18.1429	1	1	1	11.2967	1
IGSF6	1	1	1	1	655.549	1	1	1	1	1	244.395	1	457.444	1	1	1	1	1	1	1	1	1	1	1	1	1
IGSF8	1	63.045	182.951	27.0228	18.5673	7.6252	21.1658	74.5514	40.7158	33.6164	21.0202	35.8868	18.0825	26.997	26.0594	524.725	31.9963	34.9162	63.3459	48.1907	33.3095	21.9207	20.7404	18.0307	56.2984	26.9926
IGSF9B	1	1	1	1	1	1	1	1	1	1	1	1	1	1	1	1	54.4498	1	1	1	1	1	1	49.9532	1	1
IKZF1	226.605	1	1	1	135.964	1	1	1	1	325.523	77.639	181.223	63.353	1	1	1	1	137.588	1	1	1	1	1	1	1	1
IKZF2	12.1612	16.2024	1	23.1403	1	74.9522	1	1	6.09701	26.782	14.4424	1	1	48.0673	102.932	1	1	1	124.809	43.5725	50.0353	99.8113	9.56408	1	39.0868	67.1796
IL10RA	204.505	1	1	1	207.454	1	1	1	1	195.084	96.0386	1	115.121	1	1	1	1	125.812	1	1	1	1	1	1	1	1
IL10RB.AS1	1	1	1	1	35.0559	1	1	1	1	1	56.4182	34.1001	81.2235	1	1	1	1	1	1	1	13.3866	10.4828	1	1	1	1
IL12RB1	1	1	1	1	42.3888	1	1	1	1	83.1146	23.5611	1	24.6305	1	1	1	1	1	1	1	1	1	1	1	1	1
IL13RA1	36.0307	15.6514	283.111	28.1488	187.208	77.7744	78.4257	68.0562	116.748	1	95.1239	1	162.203	83.8344	139.033	102.821	35.9078	1	9.23844	77.9209	89.5054	92.2463	27.5788	83.4002	28.3768	63.5046
IL16	372.332	1	1	1	129.937	9.88403	11.2789	106.336	1	220.94	65.8308	86.5533	69.0858	23.881	18.0782	1	1	149.06	1	1	1	1	1	1	1	1
IL17RB	1	1	283.111	9.537	1	1	1	1	1	1	15.6612	97.468	1	1	1	1	1	1	1	1	1	1	1	1	1	1
IL18R1	72.3598	1	1	1	1	1	1	1	1	44.0881	1	160.856	1	1	1	1	1	1	1	1	1	1	1	1	1	1
IL19	1	1	1	1	1	1	1	1	1	1	1	1	1	1	1	1	1	1	1	58.0941	1	41.8852	180.101	1	1	19.7969
IL1A	1	1	1	1	1	1	1	1	1	1	37.2171	1	1	1	1	1	1	1	1	1	1	1	1	1	1	1
IL1B	1	1	1	1	67.0082	1	1	1	1	1	107.214	1	235.581	1	1	1	1	1	1	1	1	1	1	1	1	1
IL1R2	1	67.5973	1	29.7977	35.6255	1	1	1	1	1	1	1	55.7844	1	1	1	1	1	1	1	1	1	1	1	1	1
IL1RN	1	1	1	20.2161	33.7224	1	1	1	1	1	101.771	1	311.663	1	1	1	1	1	1	1	1	37.355	1	1	1	285.691
IL20RB	1	43.9045	1	53.2994	1	18.0559	1	1	1	1	1	1	1	1	1	1	1	1	1	1	13.7485	47.8647	1	1	17.5762	82.5815
IL23A	1	1	1	1	1	30.4004	1	1	1	7.06921	1	1	1	1	1	1	1	1	118.045	1	1	1	1	1	1	1
IL23R	1	1	1	1	1	1	1	1	1	35.905	1	1	1	1	1	1	1	1	1	1	1	1	1	1	1	1
IL27RA	142.29	43.7123	1	20.3294	49.6287	1	36.017	1	1	170.746	40.5539	99.6775	66.4084	1	9.32286	1	1	34.7351	1	1	1	1	1	1	18.6238	6.20698
IL2RB	37.6197	34.6862	1	14.091	1	1	1	1	1	184.695	1	1	1	1	1	1	1	129.109	1	1	1	1	1	1	8.5579	1
IL2RG	379.127	9.36287	1	1	128.26	1	17.9125	1	1	630.975	67.9675	75.6796	180.81	1	1	1	1	548.707	1	1	1	26.6033	1	1	1	1
IL32	1	19.6009	1	14.0036	1	1	103.438	368.159	1	1654.2	11.9064	17.3676	17.0086	1	1	1	1	1	1	1	27.844	36.9759	1	88.1411	16.506	1
IL33	1	462.795	1	206.31	19.4056	45.035	361.859	75.3022	7.27656	33.7878	1	1	1	84.4898	85.4847	1	1	1	17.3614	19.299	177.341	147.071	13.1639	31.3731	282.292	167.172
IL3RA	143.488	1	1	1	26.3088	1	324.672	1	1	1	35.8664	22.8918	94.7476	1	1	1	1	1	1	1	1	1	1	1	1	1
IL4I1	62.3179	1	1	1	42.2067	1	1	1	1	47.2836	24.2161	1	301.485	1	1	1	1	1	1	1	1	1	1	1	1	1
IL5RA	1	1	1	1	1	28.248	1	1	1	1	1	40.4142	1	17.8545	15.9622	1	1	43.3953	1	1	1	1	1	1	1	1
IL7R	23.3224	1	1	1	43.7702	1	1	1	1	587.126	110.389	1	387.974	1	1	1	1	1	1	1	1	1	1	1	1	1
IL8	1	1	1	23.1808	15.3565	35.5591	1	1	1	35.6043	64.3851	1	271.937	1	1	1	1	1	1	1	201.303	93.8288	1	1	80.5784	26.876
IMPA2	1	58.7899	1	74.3244	63.5592	74.8954	1	1	325.453	1	18.2857	1	36.3266	43.2899	43.2355	1	1	15.1982	16.2256	64.183	27.3085	65.1392	21.8881	25.0613	38.6074	49.4587
INCENP	1	1	1	22.5369	1	1	1	1	1	1	1	1	1	1	1	1	1	1	1	1	1	1	1	1	1	1
INHBA	1	1	1	1	1	1	1	150.796	1	1	200.854	1	153.492	1	1	1	1	1	1	1	1	1	1	111.834	1	1
INHBB	1	1	1	1	1	22.9488	25.9246	1	1	1	1	1	1	81.8774	75.5394	1	1	1	1	68.4061	20.2976	1	16.8438	1	1	1
INMT	1	1	1	1	1	1	26.5966	182.299	1	1	1	1	1	1	1	1	1	1	1	1	1	1	1	43.0508	1	1
INPP5D	167.283	1	1	13.6523	94.1811	1	23.1262	1	1	94.4609	41.032	1	35.5128	1	1	1	1	29.329	1	1	1	1	11.8547	1	1	1
INPP5J	1	1	1	1	1	1	1	1	1	1	1	1	1	1	1	1	1	1	1	10.1881	7.42068	1	37.4275	1	1	1
IP6K3	1	1	1	1	1	1	1	1	1	1	1	1	1	1	1	1	1	1	1	1	18.2516	16.0541	1	1	14.8619	1
IPCEF1	1	17.0034	1	1	19.6094	1	1	1	1	89.5229	11.227	1	1	1	1	1	1	1	1	1	8.32421	1	1	1	1	1
IPO8	13.2066	19.1192	101.16	33.0908	36.4781	34.7664	25.5459	21.3305	23.6381	17.226	48.3618	32.3333	29.7348	35.1083	32.3108	54.1811	1	57.658	1	42.6725	35.4324	42.3034	18.2922	55.0021	33.1352	46.5313
IQCC	1	1	101.16	10.9658	1	73.2471	1	1	1	1	1	1	1	23.2114	12.433	1	1	1	1	1	1	1	1	1	1	1
IQCD	1	16.1782	1	1	1	215.393	1	1	56.3359	22.1456	1	1	49.8982	305.277	254.531	29.0743	1	1	1	9.00103	14.9552	1	1	1	1	36.7282
IQGAP3	1	1	1	25.8588	1	1	1	1	1	1	1	1	1	1	1	1	1	1	1	1	1	1	1	1	1	1
IQSEC3	1	1	1	1	1	1	1	1	1	1	44.7817	1	1	1	1	1	1	1	1	1	1	1	1	1	1	1
IQUB	1	1	1	1	1	97.9125	1	1	1	1	1	1	1	145.262	132.475	1	1	1	1	1	1	1	1	1	1	1
IRF4	99.4617	1	1	1	11.5429	1	1	1	1	14.0944	1	1	51.7648	1	1	1	1	184.243	1	1	1	1	1	1	1	1
IRF5	1	1	1	1	67.3316	1	1	1	1	1	63.8403	1	67.5505	28.1169	24.3969	1	1	1	1	1	1	1	1	1	1	1
IRF6	1	160.764	76.5515	160.875	11.2781	72.9609	1	1	85.9898	15.4857	1	1	1	130.587	119.576	70.9796	1	32.2901	68.7185	59.0085	67.7211	87.4445	40.2291	1	171.204	142.37
IRF8	494.911	1	1	1	129.082	1	1	1	1	1	118.307	1	99.9521	1	1	1	1	1	1	1	1	1	1	1	1	1
IRS1	1	16.6702	1	9.49038	1	38.6857	1	118.479	160.215	1	1	1	1	1	1	1	28.2494	1	1	1	8.66064	23.2126	1	46.7899	9.04001	1
IRX2	1	66.2898	1	24.5458	1	18.6519	1	19.993	14.0503	1	1	1	1	50.1817	23.2163	107.362	1	1	32.3062	121.285	49.8609	6.55371	126.391	1	45.8352	4.46835
IRX3	1	89.5967	1	70.2074	1	136.281	1	1	106.24	23.7492	1	1	1	331.201	267.599	32.429	1	1	59.1317	150.831	119.977	101.704	221.029	1	90.3545	60.2789
ISG20	439.573	21.9825	252.263	33.3973	87.2864	69.3464	78.963	102.57	293.738	514.201	19.4812	28.3135	182.567	133.251	181.885	86.1804	1	1348.99	323.521	126.236	228.572	190.107	102.489	1	77.7273	83.0294
ISL1	1	37.096	1	32.1317	1	1	1	1	19.2391	1	1	1	1	1	1	35.0722	1	1	1	1	18.3834	36.8552	1	1	29.9122	19.531
ISLR	1	107.081	1	56.7372	1	1	1	206.365	1	1	1	1	1	1	1	1	98.3968	1	1	1	11.6413	1	1	39.4981	38.7685	19.3161
ISM1	1	1	1	1	1	31.6878	1	107.8	1	1	1	1	1	1	1	1	1	1	1	1	1	1	1	1	1	1
ITGA1	1	9.28459	1	7.80263	1	1	43.7185	113.636	1	192.128	1	1	1	1	1	1	85.5159	1	1	1	9.66984	1	1	260.901	1	1
ITGA10	1	1	1	1	1	1	80.2949	1	1	1	1	1	1	1	1	1	1	1	1	1	9.71389	1	1	11.2181	1	1
ITGA2	1	142.385	1	198.854	1	65.1626	53.3492	27.5703	65.8297	21.6987	1	69.0806	1	134.904	153.335	1	1	1	33.3579	70.4776	92.804	107.875	27.4397	1	257.899	162.585
ITGA2B	1	1	1	1	1	1	1	1	1	1	1	131.428	1	1	1	1	1	1	1	1	1	1	1	1	1	1
ITGA3	1	58.0675	101.16	73.9275	1	26.0003	67.3161	13.5296	61.6624	1	18.1557	1	10.4304	92.5918	83.1006	64.2704	44.5977	1	117.812	50.2539	61.9404	52.4024	1	71.4323	79.1842	45.887
[truncated: 2,402 more rows]
