# Supplementary material for: Tonic and early interferons defend against respiratory viruses in primary human lung organoid-derived air-liquid interface cultures
Source: J Virol. 2026 May 20;100(6):e02104-25. doi: 10.1128/jvi.02104-25 (PMC13288630; doi:10.1128/jvi.02104-25)
Supplement: Data Set S3 — Relative cell type abundance calculated from CIBERSORTx cell type clustering. [file jvi.02104-25-s0003.xlsx]

## Sheet: Relative cell type abundances
Dataset S3: Relative cell-type abundance calculated from CIBERSORTx cell type clustering used in Fig. 3B
			Relative percentage
Cell type	HBE	HSE	HBE	HSE
Basal (Basal, Cycling, Suprabasal)	0.149607	0.177129	16.5053	21.4377
Deuterosomal	0.0029806	0.0409459	0.328832	4.95561
Ciliated	0.428233	0.36071	47.2444	43.6561
Secretory	0.25112	0.247468	27.7046	29.9507
Serous	0.0744798	0	8.21691	0
Total cells	0.906421	0.826254	100	100
