# Supplementary material for: Tonic and early interferons defend against respiratory viruses in primary human lung organoid-derived air-liquid interface cultures
Source: J Virol. 2026 May 20;100(6):e02104-25. doi: 10.1128/jvi.02104-25 (PMC13288630; doi:10.1128/jvi.02104-25)
Supplement: Data Set S4 — Top 40 genes by variance. [file jvi.02104-25-s0004.xlsx]

## Sheet: Sheet1
Dataset S4: Top 40 genes by variance used in Fig. 3D
	RPS4Y1	MSMB	MT-CO2	MT-CYB	MT-ND4	MT-ATP6	MT-ND2	BPIFA1	MT-CO3	MT-RNR1	MT-RNR2	MT-ND5	MT-ND6	MT-CO1	MT-ND1	FCGBP	MT-ND3	C3	MT-ND4L	HLA-DRB5	LYPD2	CENPM	KRT14	CATSPERD	SCGB3A1	HOXB2	BPIFB1	RARRES1	IGFBP6	ZG16B	KRT4	CST6	LCN2	EIF1AY	BST2	KRT13	CEACAM6	MT-ATP8	MUC13	PI3
HBE_Biorep1	5.97515	11.9459	12.078	11.0366	10.6397	9.63622	10.4606	11.9862	12.1989	10.3768	14.0572	8.30285	7.95545	9.92398	8.77791	7.6071	10.8586	8.70965	7.49284	5.2311	10.3781	6.83117	8.76326	6.55663	13.6361	6.93726	12.8328	9.28933	9.37427	7.54867	9.1274	6.59831	11.6847	5.47897	7.99213	8.12009	9.54272	6.17077	6.9294	8.33731
HBE_Biorep2	6.27146	12.3464	12.777	11.5552	11.2076	10.0627	10.8724	12.0761	12.7624	10.7198	14.4797	8.82478	8.47068	10.2059	9.16194	7.89989	11.2397	8.94211	7.67358	4.79809	10.174	6.95796	8.6039	7.02726	13.9566	6.73668	13.1038	9.41377	9.34515	7.37359	8.9049	6.49754	11.928	5.2287	7.80501	7.43193	9.60194	6.49754	6.85208	8.23409
HBE_Biorep3	6.17274	12.7237	13.6803	12.1554	11.9047	10.7268	11.4664	12.0355	13.5734	11.3701	15.2191	9.32812	8.54495	10.6599	9.64831	7.84076	11.789	8.61137	8.28005	5.17843	10.5311	7.29183	8.0536	7.41545	14.4432	7.01568	13.0509	9.80567	8.89496	7.61179	8.42277	6.68018	11.553	5.3969	7.42387	7.17607	9.40269	6.63507	6.88425	7.88357
HSE_Biorep1	10.4333	8.79728	15.5605	14.3336	13.8259	12.7012	13.5035	9.13801	15.0998	12.9672	16.6157	10.8698	10.4346	12.4211	11.3044	5.68944	13.1938	6.70384	9.68521	7.17048	8.67308	8.86315	6.62904	8.66005	12.1848	5.09941	11.1955	8.00708	7.46529	6.2459	7.31453	8.04122	10.1176	7.00902	6.2459	6.13326	8.24795	7.65548	5.3975	6.5698
HSE_Biorep2	10.8961	8.04638	15.7241	14.2662	13.8771	12.6183	13.4879	8.71481	15.2841	13.1082	16.7914	10.9965	10.4944	12.3248	11.2797	5.59309	13.2414	6.11297	9.68097	7.28432	7.75947	9.20522	6.51987	8.90256	12.0487	5.10183	10.9321	7.31935	7.46156	5.69641	7.30778	7.75106	10.0565	6.80536	6.20147	6.25667	7.79258	7.59984	5.40226	7.27243
HSE_Biorep3	10.4475	9.29395	16.4361	15.0049	14.658	13.4572	14.187	10.0244	16.0922	13.8437	17.3707	11.6418	11.1399	13.0502	11.966	5.21933	13.8345	7.12596	10.3062	7.2009	9.12794	8.98181	6.42731	8.98522	12.238	4.79809	11.3992	8.53161	7.63411	5.77097	7.30601	8.47915	10.4876	6.77459	6.55439	6.38171	8.44969	8.07763	5.81256	6.77459
S4: [Interferon stimulated genes used in Fig. 3E]
	RTP4	TMEM140	TRIM21	UBE2L6	PSMB9	OAS1	PLSCR1	IL15	SAMD9	SLC25A28	TRIM5	PSME2	MX1	MVB12A	TRAFD1
HBE_Biorep1	6.48003	5.62826	6.15581	7.6071	7.18635	7.17984	7.6166	5.32743	6.0277	5.65472	5.79731	8.34861	7.10611	6.83965	6.43395
HBE_Biorep2	6.55487	5.61476	6.35739	7.7663	7.40307	7.26506	7.72071	5.2287	5.91361	5.40484	5.68383	8.53722	7.14705	6.95796	6.39002
HBE_Biorep3	6.19534	5.45313	6.14964	7.49738	7.15577	6.99275	7.32831	5.06742	5.78778	5.26325	5.55236	8.18113	6.88425	6.53955	6.26046
HSE_Biorep1	6.44182	5.52965	6.16255	7.43436	7.05127	7.11881	7.52515	5.09941	5.68944	5.31812	5.46707	8.17008	6.60961	6.50752	6.21882
HSE_Biorep2	6.1433	5.22685	6.01624	7.36471	7.02399	7.05244	7.28432	5.22685	5.90902	5.40226	5.59309	8.38495	6.93476	6.56198	6.28326
HSE_Biorep3	6.59392	5.72723	6.33424	7.6947	7.13875	7.10002	7.49459	5.39174	6.02867	5.52266	5.68102	8.18318	6.91769	6.55439	6.25907
S4: [Mucosal defence genes used in Fig. 3F]
	DEFB1	MUC5B	MUC13	S100P	SCGB3A1	TFF3	MMP28	BPIFA1	LTF	BST2	FCGBP	SERPINA1	SPINK5	KRT14	KRT4	KRT23
HBE_Biorep1	7.26205	5.91958	6.9294	8.59126	13.6361	8.12009	6.49128	11.9862	6.07763	7.99213	7.6071	7.45609	7.50829	8.76326	9.1274	7.99574
HBE_Biorep2	7.41757	5.96292	6.85208	8.67056	13.9566	8.35361	6.35739	12.0761	6.81854	7.80501	7.89989	7.5284	7.0931	8.6039	8.9049	7.95486
HBE_Biorep3	7.56715	6.36117	6.88425	8.49499	14.4432	8.29363	6.30183	12.0355	6.87162	7.42387	7.84076	7.70383	6.8198	8.0536	8.42277	7.69696
HSE_Biorep1	6.50752	5.52965	5.3975	8.43859	12.1848	8.15148	6.10313	9.13801	6.16255	6.2459	5.68944	7.53488	5.68944	6.62904	7.31453	7.55413
HSE_Biorep2	5.9818	5.10183	5.40226	8.42735	12.0487	8.41686	6.17278	8.71481	6.33463	6.20147	5.59309	7.44062	6.17278	6.51987	7.30778	7.44062
HSE_Biorep3	6.51351	5.63192	5.81256	8.81524	12.238	8.21279	6.15014	10.0244	5.99588	6.55439	5.21933	7.65169	6.20597	6.42731	7.30601	7.80068
S4: [Mucosal immunity gene-set used in Fig. 3G]
	BPIFB1	PIGR	DEFB1	GCNT3	FAU	RPL39	LTF
HBE_Biorep1	12.8328	11.4584	7.26205	6.22862	10.3884	8.89966	6.07763
HBE_Biorep2	13.1038	11.3279	7.41757	6.27146	10.3855	8.9736	6.81854
HBE_Biorep3	13.0509	11.6152	7.56715	6.28134	10.5869	9.18572	6.87162
HSE_Biorep1	11.1955	10.1566	6.50752	5.78019	10.7247	9.59254	6.16255
HSE_Biorep2	10.9321	10.5995	5.9818	6.01624	10.8445	9.61411	6.33463
HSE_Biorep3	11.3992	10.4936	6.51351	5.85226	10.7583	9.65881	5.99588
Variance stabilizing transformation (vst) of normalized counts of DESeq2 dataset
