# Supplementary material for: Tonic and early interferons defend against respiratory viruses in primary human lung organoid-derived air-liquid interface cultures
Source: J Virol. 2026 May 20;100(6):e02104-25. doi: 10.1128/jvi.02104-25 (PMC13288630; doi:10.1128/jvi.02104-25)
Supplement: Data Set S5 — Gene ontology analyses. [file jvi.02104-25-s0005.xlsx]

## Sheet: HBE up - Reactome
Dataset S5: [Gene ontology analyses used in Fig. S2B]
Analysis Type:	PANTHER Overrepresentation Test (Released 20240807)
Annotation Version and Release Date:	Reactome version 86 Released 2023-09-07
Analyzed List:	Client Text Box Input (Homo sapiens)
Reference List:	Homo sapiens (all genes in database)
Test Type:	FISHER
Correction:	FDR
Reactome pathways	Homo sapiens - REFLIST (20580)	Client Text Box Input (19)	Client Text Box Input (expected)	Client Text Box Input (over/under)	Client Text Box Input (fold Enrichment)	Client Text Box Input (raw P-value)	Client Text Box Input (FDR)
Antimicrobial peptides (R-HSA-6803157)	91	4	0.08	+	47.61	1.32e-06	0.00345	2.46218
Formation of the cornified envelope (R-HSA-6809371)	129	4	0.12	+	33.59	5.31e-06	0.00463	2.33442
Keratinization (R-HSA-6805567)	217	4	0.2	+	19.97	4.12e-05	0.0269	1.57025
Innate Immune System (R-HSA-168249)	1114	8	1.03	+	7.78	3.18e-06	0.00416	2.38091

## Sheet: HSE up - GO
Dataset S5: [Gene ontology analyses used in Fig. S2B]
Analysis Type:	PANTHER Overrepresentation Test (Released 20240807)
Annotation Version and Release Date:	GO Ontology database DOI: 10.5281/zenodo.16423886 Released 2025-07-22
Analyzed List:	Client Text Box Input (Homo sapiens)
Reference List:	Homo sapiens (all genes in database)
Test Type:	FISHER
Correction:	FDR
GO cellular component complete	Homo sapiens - REFLIST (20580)	Client Text Box Input (22)	Client Text Box Input (expected)	Client Text Box Input (over/under)	Client Text Box Input (fold Enrichment)	Client Text Box Input (raw P-value)	Client Text Box Input (FDR)
respiratory chain complex I (GO:0045271)	48	7	0.05	+	> 100	3.95e-14	1.33e-11
NADH dehydrogenase complex (GO:0030964)	48	7	0.05	+	> 100	3.95e-14	1.14e-11
respiratory chain complex IV (GO:0045277)	24	3	0.03	+	> 100	2.11e-06	0.000267
respiratory chain complex (GO:0098803)	114	13	0.12	+	> 100	1.09e-24	2.2e-21
cytochrome complex (GO:0070069)	39	4	0.04	+	95.94	7.86e-08	1.06e-05
proton-transporting ATP synthase complex (GO:0045259)	22	2	0.02	+	85.04	0.000249	0.0264
oxidoreductase complex (GO:1990204)	115	7	0.12	+	56.94	2.25e-11	3.78e-09
transmembrane transporter complex (GO:1902495)	505	14	0.54	+	25.93	6.42e-18	6.48e-15
transporter complex (GO:1990351)	526	14	0.56	+	24.9	1.13e-17	7.63e-15
mitochondrial inner membrane (GO:0005743)	506	13	0.54	+	24.03	4.19e-16	2.11e-13
organelle inner membrane (GO:0019866)	563	13	0.6	+	21.6	1.66e-15	6.72e-13
mitochondrial membrane (GO:0031966)	792	13	0.85	+	15.35	1.33e-13	3.36e-11
mitochondrial envelope (GO:0005740)	837	13	0.89	+	14.53	2.69e-13	6.04e-11
membrane protein complex (GO:0098796)	1409	15	1.51	+	9.96	3.42e-13	6.9e-11
organelle envelope (GO:0031967)	1320	13	1.41	+	9.21	8.47e-11	1.31e-08
mitochondrion (GO:0005739)	1839	15	1.97	+	7.63	1.63e-11	2.99e-09
catalytic complex (GO:1902494)	1820	13	1.95	+	6.68	4.51e-09	6.5e-07
organelle membrane (GO:0031090)	3879	14	4.15	+	3.38	4.82e-06	0.00054
protein-containing complex (GO:0032991)	5972	17	6.38	+	2.66	3.86e-06	0.000459

## Sheet: HSE up - Reactome
Dataset S5: [Gene ontology analyses used in Fig. S2B]
Analysis Type:	PANTHER Overrepresentation Test (Released 20240807)
Annotation Version and Release Date:	Reactome version 86 Released 2023-09-07
Analyzed List:	Client Text Box Input (Homo sapiens)
Reference List:	Homo sapiens (all genes in database)
Test Type:	FISHER
Correction:	FDR
Reactome pathways	Homo sapiens - REFLIST (20580)	Client Text Box Input (22)	Client Text Box Input (expected)	Client Text Box Input (over/under)	Client Text Box Input (fold Enrichment)	Client Text Box Input (raw P-value)	Client Text Box Input (FDR)
Formation of ATP by chemiosmotic coupling (R-HSA-163210)	18	2	0.02	+	> 100	0.000165	0.0481	1.31785
Complex I biogenesis (R-HSA-6799198)	57	6	0.06	+	98.47	2.48e-11	1.3e-08	7.88606
Respiratory electron transport (R-HSA-611105)	103	10	0.11	+	90.82	3.87e-18	3.38e-15	14.4711
Respiratory electron transport, ATP synthesis by chemiosmotic coupling, and heat production by uncoupling proteins. (R-HSA-163200)	127	12	0.14	+	88.39	1.1e-21	2.88e-18	17.5406
Mitochondrial protein degradation (R-HSA-9837999)	97	7	0.1	+	67.51	6.67e-12	4.37e-09	8.35952
The citric acid (TCA) cycle and respiratory electron transport (R-HSA-1428517)	177	12	0.19	+	63.42	6.74e-20	8.82e-17	16.0545
Cytoprotection by HMOX1 (R-HSA-9707564)	62	3	0.07	+	45.26	3.85e-05	0.0144	1.84164
TP53 Regulates Metabolic Genes (R-HSA-5628897)	84	3	0.09	+	33.41	9.55e-05	0.0313	1.50446
Metabolism (R-HSA-1430728)	2093	13	2.24	+	5.81	2.47e-08	1.08e-05	4.96658

## Sheet: HBE up - GO
Dataset S5: Gene ontology analyses used in Fig. S2B
Analysis Type:	PANTHER Overrepresentation Test (Released 20240807)
Annotation Version and Release Date:	GO Ontology database DOI: 10.5281/zenodo.16423886 Released 2025-07-22
Analyzed List:	Client Text Box Input (Homo sapiens)
Reference List:	Homo sapiens (all genes in database)
Test Type:	FISHER
Correction:	FDR
GO cellular component complete	Homo sapiens - REFLIST (20580)	Client Text Box Input (19)	Client Text Box Input (expected)	Client Text Box Input (over/under)	Client Text Box Input (fold Enrichment)	Client Text Box Input (raw P-value)	Client Text Box Input (FDR)
keratin filament (GO:0045095)	119	3	0.11	+	27.31	0.000171	0.0492
extracellular exosome (GO:0070062)	2102	10	1.94	+	5.15	4.69e-06	0.00316
extracellular vesicle (GO:1903561)	2131	10	1.97	+	5.08	5.31e-06	0.00268
extracellular organelle (GO:0043230)	2132	10	1.97	+	5.08	5.34e-06	0.00215
extracellular membrane-bounded organelle (GO:0065010)	2132	10	1.97	+	5.08	5.34e-06	0.00179
extracellular space (GO:0005615)	3225	15	2.98	+	5.04	1.69e-09	3.41e-06
extracellular region (GO:0005576)	4287	16	3.96	+	4.04	6.21e-09	6.26e-06
